# Supplementary material for: Identification of Small-Molecule Inhibitors of the Salmonella FraB Deglycase Using a Live-Cell Assay
Source: Microbiol Spectr. 2023 Feb 21;11(2):e04606-22. doi: 10.1128/spectrum.04606-22 (PMC10100877; doi:10.1128/spectrum.04606-22)
Supplement: Supplemental file 1 — Supplemental material. Download spectrum.04606-22-s0001.xlsx, XLSX file, 0.01 MB [file spectrum.04606-22-s0001.xlsx]

## Sheet: data
Short Name	Library Name	Experimental Well Count*	Provider	Screen Type	Plate Size	Library Type
ActiMolTimTec1	ActiMolTimTec1	8517	Biomol-TimTec	Small Molecule	384	Commercial
Asinex1	Asinex 1	12378	Asinex	Small Molecule	384	Commercial
Asinex 3	Asinex 3 Nucleoside Library	3923	Asinex	Small Molecule	384	Commercial
Biomol4	Biomol 4 - FDA Approved Drug Library	640	Biomol	Small Molecule	384	Known Bioactives
BiomolICCBL-2012	BIOMOL ICCB-L Known Bioactives 2012	480	Enzo Life Sciences	Small Molecule	384	Known Bioactives
Bionet2	Bionet (Ryan Scientific) 2	1700	Bionet	Small Molecule	384	Commercial
Cayman Biolipid 1	Cayman Chemical Bio-active Lipid 1	831	Cayman Chemical	Small Molecule	384	Known Bioactives
CB KINACore	ChemBridge Focused Kinase-Based Core	250	ChemBridge	Small Molecule	384	Known Bioactives
ChemBridge3	ChemBridge3	10560	ChemBridge	Small Molecule	384	Commercial
ChemDiv1	ChemDiv1 (Combilab and International)	28864	ChemDiv	Small Molecule	384	Commercial
ChemDiv2	Chemical Diversity 2	8560	ChemDiv	Small Molecule	384	Commercial
ChemDiv3	ChemDiv3	16544	ChemDiv	Small Molecule	384	Commercial
ChemDiv4	ChemDiv4	14677	ChemDiv	Small Molecule	384	Commercial
ChemDiv5	ChemDiv5	1249	ChemDiv	Small Molecule	384	Commercial
ChemDiv7	ChemDiv Targeted Diversity Library	49128	ChemDiv	Small Molecule	384	Commercial
eMolecules 2014	eMolecules Known Bioactives 2014	248	eMolecules	Small Molecule	384	Known Bioactives
Enamine1	Enamine 1	6004	Enamine	Small Molecule	384	Commercial
Enamine2	Enamine 2	26576	Enamine	Small Molecule	384	Commercial
Enamine2a	Enamine2a	352	Enamine	Small Molecule	384	Commercial
HME1	Human Microbiota Extracts 1 - Clardy Lab	302	Clardy Lab, HMS	Small Molecule	384	Natural Products
ICCB-L MoA	ICCB-Longwood Mechanism of Action Library	4980	eMolecules	Small Molecule	384	Known Bioactives
IFLab1	IFLab1	6543	IFLab	Small Molecule	384	Commercial
IFLab2	IFLab2	292	IFLab	Small Molecule	384	Commercial
LifeChemicals1	Life Chemicals 1	3893	Life Chemicals	Small Molecule	384	Commercial
LOPAC1	Library of Pharmacologically Active Compounds 1	1280	Sigma-Aldrich	Small Molecule	384	Known Bioactives
Maybridge3	Maybridge3	7639	Maybridge	Small Molecule	384	Commercial
Maybridge4	Maybridge4	4576	Maybridge	Small Molecule	384	Commercial
Maybridge5	Maybridge5	3212	Maybridge	Small Molecule	384	Commercial
Microsource1	Microsource 1 - US Drug Collection	1040	Microsource	Small Molecule	384	Known Bioactives
MSDiscovery1	MicroSource Discovery 1	270	MicroSource	Small Molecule	384	Known Bioactives
NCC1-2014	NIH Clinical Collection 1 - 2014	450	BioFocus	Small Molecule	384	Known Bioactives
Prestwick2	Prestwick2 Collection	1120	Prestwick	Small Molecule	384	Known Bioactives
Selleck-10mM	Selleck Bioactive Compound Library - 10mM	1902	Selleck Chemicals	Small Molecule	384	Known Bioactives
SYNthesis2	SYNthesis med chem Kinase Inhibitor 2	288	SYNthesis	Small Molecule	384	Known Bioactives
Tocris3	Tocriscreen Mini Library 3	1120	Tocris	Small Molecule	384	Known Bioactives
	*- epxerimental well count is not the same as the total compoiunds screened (224,009). Not all plates from each of the libraries were screened.
