# Supplementary material for: Identification of Small-Molecule Inhibitors of the Salmonella FraB Deglycase Using a Live-Cell Assay
Source: Microbiol Spectr. 2023 Feb 21;11(2):e04606-22. doi: 10.1128/spectrum.04606-22 (PMC10100877; doi:10.1128/spectrum.04606-22)
Supplement: Supplemental file 2 — Supplemental material. Download spectrum.04606-22-s0002.xlsx, XLSX file, 0.1 MB [file spectrum.04606-22-s0002.xlsx]

## Sheet: data
Cherry Pick Request ID	Cherry Pick Plate #	Destination Well	Selected	Library	Source Plate	Source Copy	Source Well ID	Source Well	Selected Copy Name	Volume to Transfer	SMILES	Molecular Formula	Screen Facility ID	Molecular Weight	Compound Name(s)	Molar Concentration (mM)
44623	1	C03	TRUE	Bionet2	1364	S	01364:M03	M03	S	2 uL	c1(cc(Br)cc(OC)c1O)\C=N/c2ccccc2	C14H12BrNO2	1392	306.155		16.3316
44623	1	C04	TRUE	ChemDiv2	1377	M	01377:L04	L04	M	2 uL	COc1ccc2oc(=O)sc2c1	C8H6O3S	1392	182.196		27.443
44623	1	C05	TRUE	Enamine1	1397	M	01397:J12	J12	M	2 uL	OCn1c(C)nc2ccccc12	C9H10N2O	1392	162.189		30.8282
44623	1	C06	TRUE	Enamine1	1410	M	01410:M03	M03	M	2 uL	OC(=O)CSc1ccc(Br)cc1	C8H7BrO2S	1392	247.109		20.234
44623	1	C07	TRUE	IFLab1	1424	M	01424:L20	L20	M	2 uL	O=C1CCCCCN1Sc1c(nc2sccn12)c1ccccc1	C17H17N3OS2	1392	343.466		14.6
44623	1	C08	TRUE	ChemDiv3	1480	S	01480:N12	N12	S	2 uL	O=C1ON=C(c2ccccc2)/C\1=C\c1ccco1	C14H9NO3	1392	239.23		20.9
44623	1	C09	TRUE	Maybridge4	1521	L	01521:M12	M12	L	2 uL	S(=O)(=O)(c1ccc(cc1)C)N(c(cc2)ccc2C(C)C)CCc3ccccn3.Cl	C23H27ClN2O2S	1392	430.991		11.6
44623	1	C10	TRUE	ActiMolTimTec1	1538	L	01538:H06	H06	L	2 uL	c(OC)(cc1)cc(\C=C\C(O)=O)c1	C10H10O3	1392	178.185		28.0607
44623	1	C11	TRUE	ChemBridge3	1586	L	01586:E20	E20	L	2 uL	S=C1S/C(=C\c2ccco2)/C(=O)N1CN1CCN(CC1)c1ccccc1	C19H19N3O2S2	1392	385.503		13
44623	1	C12	TRUE	ChemBridge3	1597	L	01597:P04	P04	L	2 uL	O=C(Nc1cccc(C)c1C)C(=S)N1CCOCC1	C14H18N2O2S	1392	278.37		18
44623	1	C13	TRUE	ChemBridge3	1604	L	01604:N14	N14	L	2 uL	COc1ccc(CCC2CCN(CC2)C2CC(=O)N(CC)C2=O)cc1	C20H28N2O3	1392	344.448		14.5
44623	1	C14	TRUE	Maybridge5	1662	L	01662:G08	G08	L	2 uL	C1(O)=C(C)CC(\C=N\NC(N)=O)C1=O	C8H11N3O3	1392	197.191		25.4
44623	1	C15	TRUE	Asinex1	1702	L	01702:A16	A16	L	2 uL	Clc1ccc(cc1)N1CC(CC1=O)C(=O)Nc1nnc(s1)C(F)(F)F	C14H10ClF3N4O2S	1392	390.768		12.8
44623	1	C16	TRUE	Enamine2	1734	L	01734:H06	H06	L	2 uL	O=C(Nc1scc(n1)c1ccccn1)[C@H](C)NC(=O)c1ccco1	C16H14N4O3S	1392	342.372		14.6
44623	1	C17	TRUE	Enamine2	1752	L	01752:G18	G18	L	2 uL	ONC(=O)CC12CC3CC(CC(C3)C2)C1	C12H19NO2	1392	209.285		23.9
44623	1	C18	TRUE	Enamine2	1764	L	01764:N21	N21	L	2 uL	CCCN(CCC)Cn1nc(oc1=S)c1ccc2OCOc2c1	C16H21N3O3S	1392	335.421		14.9
44623	1	C19	TRUE	ChemDiv7	3446	A	03446:G14	G14	A	2 uL	c1(C(O)=O)cc(c2[nH]1)ccc(OC)c2	C10H9NO3	1392	191.19		26.2
44623	1	C20	TRUE	ChemDiv7	3479	A	03479:J21	J21	A	2 uL	N1(c2c(cc(Cl)cc2)C(N3)=O)C3=C(SC1=S)C(N([H])[H])=O	C11H6ClN3O2S2	1392	311.77		16
44623	1	C21	TRUE	ChemDiv1	614	A	00614:P14	P14	A	2 uL	CCOc1ccc(cc1)Nc1nc(NCc2ccco2)c2ccccc2n1	C21H20N4O2	1392	360.409		13.9
44623	1	C22	TRUE	ChemDiv1	618	A	00618:M16	M16	A	2 uL	N#CC1=C(N)OC(=C(C(=O)OC(C)C)C1c1cccc(Cl)c1)C	C17H17ClN2O3	1392	332.781		15
44623	1	D03	TRUE	Bionet2	1364	S	01364:O10	O10	S	2 uL	c1(N)c(c2ccc(cc2)Cl)c(nn1c3ccccc3)C	C16H14ClN3	1392	283.755		17.6208
44623	1	D04	TRUE	ChemDiv2	1379	M	01379:F07	F07	M	2 uL	COc1ccc(NC(=O)CSc2nc3ccccc3[nH]2)c(OC)c1	C17H17N3O3S	1392	343.4		14.5603
44623	1	D05	TRUE	Enamine1	1399	M	01399:D18	D18	M	2 uL	OC(=O)c1ccccc1c1nc2ccccc2s1	C14H9NO2S	1392	255.292		19.5854
44623	1	D06	TRUE	IFLab1	1412	M	01412:D02	D02	M	2 uL	O/N=C(\C)/C(=O)c1ccc(Br)cc1	C9H8BrNO2	1392	242.069		20.7
44623	1	D07	TRUE	IFLab1	1425	M	01425:I21	I21	M	2 uL	COc1cc(\C=N\S(=O)(=O)c2cccs2)cc(Br)c1O	C12H10BrNO4S2	1392	376.246		13.3
44623	1	D08	TRUE	ChemDiv3	1481	S	01481:H22	H22	S	2 uL	O=S(=O)(CCSc1nc2ccccc2s1)c1nc2ccccc2s1	C16H12N2O2S4	1392	392.54		12.7
44623	1	D09	TRUE	Maybridge4	1521	L	01521:N14	N14	L	2 uL	c1(SC(C)C)nnc(S)n1C	C6H11N3S2	1392	189.302		26.4
44623	1	D10	TRUE	ActiMolTimTec1	1539	L	01539:G10	G10	L	2 uL	c(cc(cccc1Cc(oc2S)nn2)c13)cc3	C13H10N2OS	1392	242.296		20.6359
44623	1	D11	TRUE	ChemBridge3	1588	L	01588:P07	P07	L	2 uL	S=C(Nc1ccccn1)NC1CCS(=O)(=O)C1	C10H13N3O2S2	1392	271.359		18.4
44623	1	D12	TRUE	ChemBridge3	1598	L	01598:D17	D17	L	2 uL	Cc1cccc(c1)C(=O)NCc1nnc(SCC(=O)c2ccccc2)n1C	C20H20N4O2S	1392	380.463		13.1
44623	1	D13	TRUE	ChemBridge3	1605	L	01605:I19	I19	L	2 uL	N#CC1=C(N)Oc2n[nH]c(CC)c2C1C1CCCC=C1	C15H18N4O	1392	270.33		18.5
44623	1	D14	TRUE	Maybridge5	1666	L	01666:L12	L12	L	2 uL	c1(Nc2ccccc2Cl)snc(O)c1C#N	C10H6ClN3OS	1392	251.692		19.9
44623	1	D15	TRUE	Asinex1	1703	L	01703:L19	L19	L	2 uL	S=C=NC1CCOC(C)(C)C1	C8H13NOS	1392	171.26		29.2
44623	1	D16	TRUE	Enamine2	1734	L	01734:I05	I05	L	2 uL	S=C(NCc1ccc2OCOc2c1)N(C)C1CCS(=O)(=O)C1	C14H18N2O4S2	1392	342.434		14.6
44623	1	D17	TRUE	Enamine2	1752	L	01752:O22	O22	L	2 uL	Nn1c(S)nnc1c1ccco1	C6H6N4OS	1392	182.203		27.4
44623	1	D18	TRUE	Enamine2	1767	L	01767:I13	I13	L	2 uL	CC1=CC(=NS(=O)(=O)N1)C	C5H8N2O2S	1392	160.194		31.2
44623	1	D19	TRUE	ChemDiv7	3451	A	03451:B07	B07	A	2 uL	c1(SCc(cc2)ccn2)[nH]c(c3n1)cccc3	C13H11N3S	1392	241.32		20.7
44623	1	D20	TRUE	ChemDiv7	3479	A	03479:P21	P21	A	2 uL	N1(c2c(cc(Cl)cc2)C(N3)=O)C3=C(SC1=S)C(=O)Nc4ccc(cc4F)Br	C17H8BrClFN3O2S2	1392	484.76		10.3
44623	1	D21	TRUE	ChemDiv1	615	A	00615:H16	H16	A	2 uL	CCOc1cccc(c1)N1C(=S)NC(=O)/C(=C\c2cc(Br)c(O)c(OC)c2)\C1=O	C20H17BrN2O5S	1392	477.328		10.5
44623	1	D22	TRUE	ChemDiv1	619	A	00619:K17	K17	A	2 uL	CCC1=NN(C(=O)c2cccc(Cl)c2)C(O)(C1)c1ccc(OC)cc1	C19H19ClN2O3	1392	358.819		13.9
44623	1	E03	TRUE	Bionet2	1365	S	01365:D20	D20	S	2 uL	n1nc([nH]n1)Cc2ccccc2	C8H8N4	1392	160.176		31.2157
44623	1	E04	TRUE	ChemDiv2	1379	M	01379:G09	G09	M	2 uL	OCC(O)CSc1nc2c(c(=O)[nH]c(=O)n2C)n1Cc1ccc(C)cc1	C17H20N4O4S	1392	376.43		13.2827
44623	1	E05	TRUE	Enamine1	1401	M	01401:G07	G07	M	2 uL	O=C(OCC(=O)c1cc2ccccc2o1)C1CCC1	C15H14O4	1392	258.269		19.3597
44623	1	E06	TRUE	IFLab1	1412	M	01412:H11	H11	M	2 uL	Cc1ccc(C)cc1SCC(=O)O	C10H12O2S	1392	196.266		25.5
44623	1	E07	TRUE	IFLab1	1426	M	01426:H07	H07	M	2 uL	COc1ccc(cc1)C(N1CCCC1)c1c(C)[nH]c2ccccc12	C21H24N2O	1392	320.428		15.6
44623	1	E08	TRUE	ChemDiv3	1483	S	01483:K18	K18	S	2 uL	COC(=O)C1=C(C)N/C(=C/c2ccccc2OC)/C1=O	C15H15NO4	1392	273.29		18.3
44623	1	E09	TRUE	Maybridge4	1523	L	01523:J17	J17	L	2 uL	c12c(Oc(c3C1C(C#N)C#N)ccc(OC)c3)nc(N)c(C#N)c2N	C17H12N6O2	1392	332.316		15
44623	1	E10	TRUE	ActiMolTimTec1	1547	L	01547:N22	N22	L	2 uL	C(=C\C)(/C(O)=O)\c1ccccc1OC	C11H12O3	1392	192.211		26.0131
44623	1	E11	TRUE	ChemBridge3	1588	L	01588:P17	P17	L	2 uL	COc1ccc(cc1)N1CCN(CC1)C(=C1C(=O)c2ccccc2C1=O)C	C22H22N2O3	1392	362.422		13.8
44623	1	E12	TRUE	ChemBridge3	1600	L	01600:H15	H15	L	2 uL	COC(=O)c1nn(C)c(c1)OC(=O)c1ccccc1Br	C13H11BrN2O4	1392	339.141		14.7
44623	1	E13	TRUE	ChemBridge3	1606	L	01606:F15	F15	L	2 uL	COc1ccc(Cl)cc1NC(=S)NCCn1ncc(Br)c1	C13H14BrClN4OS	1392	389.698		12.8
44623	1	E14	TRUE	Maybridge5	1666	L	01666:N01	N01	L	2 uL	N(=C(/C1)\c2c(C1)cccc2)/N=C(\N)/N	C10H12N4	1392	188.229		26.6
44623	1	E15	TRUE	Enamine2	1722	L	01722:K10	K10	L	2 uL	COc1ccc(cc1)c1nn(CN(CC(C)C)CC(C)C)c(=S)n1CC1CCCO1	C23H36N4O2S	1392	432.623		11.6
44623	1	E16	TRUE	Enamine2	1740	L	01740:I16	I16	L	2 uL	O=C(NCCc1ccccc1)c1ccc2OCCCOc2c1	C18H19NO3	1392	297.348		16.8
44623	1	E17	TRUE	Enamine2	1755	L	01755:K15	K15	L	2 uL	O=C1NC2(CCOc3ccccc23)C(=O)N1CC1NS(=O)(=O)N=C2CCCCCN12	C19H23N5O5S	1392	433.481		11.5
44623	1	E18	TRUE	Enamine2	1768	L	01768:B21	B21	L	2 uL	Brc1cnc(N)c(N)c1	C5H6BrN3	1392	188.025		26.6
44623	1	E19	TRUE	ChemDiv7	3454	A	03454:F18	F18	A	2 uL	c1(C(=O)N2CCCC2)nn(c(c3ccccc3)n1)c4ccccc4	C19H18N4O	1392	318.38		15.7
44623	1	E20	TRUE	eMolecules 2014	3604	A	03604:I22	I22	A	2 uL	OC(=O)Cc1cccc2c1cccc2	C12H10O2	1392	186.21		10
44623	1	E21	TRUE	ChemDiv1	615	A	00615:P16	P16	A	2 uL	CCc1ccc(cc1)N1C(=S)NC(=O)\C(=C\c2cc(Cl)c(O)c(OC)c2)/C1=O	C20H17ClN2O4S	1392	416.878		12
44623	1	E22	TRUE	ChemDiv1	619	A	00619:O17	O17	A	2 uL	CCOC(=O)C1=C(C)OC(=C(C#N)C1c1ccc(OC)c(OC)c1)N	C18H20N2O5	1392	344.362		14.5
44623	1	F03	TRUE	Bionet2	1365	S	01365:G16	G16	S	2 uL	N1(CCCc(cccc2)c12)Cc(cnc3Cl)s3	C13H13ClN2S	1392	264.774		18.884
44623	1	F04	TRUE	ChemDiv2	1382	M	01382:C08	C08	M	2 uL	c1ccc(cc1)COc1nsnc1N1CCOCC1	C13H15N3O2S	1392	277.342		18.0283
44623	1	F05	TRUE	Enamine1	1401	M	01401:G19	G19	M	2 uL	CCc1ccccc1OCC(=O)O	C10H12O3	1392	180.2		27.7469
44623	1	F06	TRUE	IFLab1	1412	M	01412:L11	L11	M	2 uL	OC(=O)c1ccc(cc1N)C(F)(F)F	C8H6F3NO2	1392	205.134		24.4
44623	1	F07	TRUE	IFLab1	1427	M	01427:L06	L06	M	2 uL	COc1ccc(CCN2C(=O)C=CC2=O)cc1OC	C14H15NO4	1392	261.273		19.1
44623	1	F08	TRUE	ChemDiv3	1484	S	01484:M04	M04	S	2 uL	O=C1O/C(=C\c2ccco2)/c2cc(C)[nH]c(=O)c12	C13H9NO4	1392	243.22		20.6
44623	1	F09	TRUE	Maybridge4	1525	L	01525:I20	I20	L	2 uL	n1(c2c(C)cc(cc2C)C)c(O)nnc1SCCS(=O)(=O)c3ccc(F)cc3	C19H20FN3O3S2	1392	421.509		11.9
44623	1	F10	TRUE	ActiMolTimTec1	1549	L	01549:N07	N07	L	2 uL	C(CC1)CCC1C2=NNC(=S)N2	C8H13N3S	1392	183.274		27.2816
44623	1	F11	TRUE	ChemBridge3	1589	L	01589:H17	H17	L	2 uL	OCCOCCNc1ncnc2sc(cc12)c1ccccc1	C16H17N3O2S	1392	315.39		15.9
44623	1	F12	TRUE	ChemBridge3	1601	L	01601:A20	A20	L	2 uL	Clc1ccc2nc(NCc3ccc4OCOc4c3)c(nc2c1)n1nc(C)cc1C	C21H18ClN5O2	1392	407.853		12.3
44623	1	F13	TRUE	ChemBridge3	1606	L	01606:K12	K12	L	2 uL	CCN1CCN(CC1)C(=O)C1C2CCC(C1C(=O)O)C2=C(C)C	C18H28N2O3	1392	320.427		15.6
44623	1	F14	TRUE	Maybridge5	1667	L	01667:A18	A18	L	2 uL	C1(CCCCCCC2=CC(=O)C=CC2=O)=CC(=O)C=CC1=O	C18H18O4	1392	298.333		16.8
44623	1	F15	TRUE	Enamine2	1723	L	01723:G14	G14	L	2 uL	NNC(=O)c1ccc(cc1)CSc1n[nH]c(=O)[nH]c1=O	C11H11N5O3S	1392	293.302		17
44623	1	F16	TRUE	Enamine2	1745	L	01745:G14	G14	L	2 uL	Fc1cccc(Cl)c1COC(=O)c1c(C)noc1N	C12H10ClFN2O3	1392	284.671		17.6
44623	1	F17	TRUE	Enamine2	1757	L	01757:E17	E17	L	2 uL	CN(Cn1nc([nH]c1=S)c1cccs1)C1CCCCC1	C14H20N4S2	1392	308.465		16.2
44623	1	F18	TRUE	Enamine2	1776	L	01776:M09	M09	L	2 uL	COc1cc(cc2CC(C)Oc12)C(=O)O	C11H12O4	1392	208.211		24
44623	1	F19	TRUE	ChemDiv7	3461	A	03461:M22	M22	A	2 uL	S1(=O)(=O)CC(C(=O)N1c(cc2)ccc2S(=O)(=O)Nc(cc3)ccc3OC(C)C)C	C19H22N2O6S2	1392	438.52		11.4
44623	1	F20	TRUE	ICCB-L MoA	3721	A	03721:K19	K19	A	2 uL	OC(=O)C(=O)CBr	C3H3BrO3	1392	166.96	Bromopyruvic acid	10
44623	1	F21	TRUE	ChemDiv1	616	A	00616:E20	E20	A	2 uL	CCOC(=O)c1ccc(cc1)N1N=C(/C(=C\c2cc(Cl)c(O)c(OC)c2)\C1=O)C(F)(F)F	C21H16ClF3N2O5	1392	468.81		10.7
44623	1	F22	TRUE	ChemDiv1	620	A	00620:G19	G19	A	2 uL	COC(=O)C1=C(C)OC(=C(C#N)C1c1ccc(Br)s1)N	C13H11BrN2O3S	1392	355.207		14.1
44623	1	G03	TRUE	Bionet2	1367	S	01367:N22	N22	S	2 uL	N1(C2CCC1)c(cc3)c(NC2=O)cc3C(F)(F)F	C12H11F3N2O	1392	256.224		19.5142
44623	1	G04	TRUE	ChemDiv2	1382	M	01382:E20	E20	M	2 uL	Cc1ccc(cc1)CSc1n[nH]c(N)n1	C10H12N4S	1392	220.294		22.6969
44623	1	G05	TRUE	Enamine1	1401	M	01401:H20	H20	M	2 uL	O=C(OCC(=O)c1ccc(F)cc1)CSc1cc(C)ccc1C	C18H17FO3S	1392	332.389		15.0426
44623	1	G06	TRUE	IFLab1	1413	M	01413:C19	C19	M	2 uL	CCOc1cc(/C=C2\SC(=S)NC/2=O)cc(Br)c1O	C12H10BrNO3S2	1392	360.247		13.9
44623	1	G07	TRUE	IFLab1	1427	M	01427:P18	P18	M	2 uL	CSC(C)C(=O)C1=C(O)c2ccccc2C1=O	C13H12O3S	1392	248.298		20.1
44623	1	G08	TRUE	ChemDiv3	1491	S	01491:I14	I14	S	2 uL	Cc1[nH]c2ccccc2c1Cc1n[nH]c(=S)o1	C12H11N3OS	1392	245.3		20.4
44623	1	G09	TRUE	Maybridge4	1526	L	01526:C18	C18	L	2 uL	N1(C(=O)c2cccs2)Sc3c(c(C)cc(C)n3)C1=O	C13H10N2O2S2	1392	290.361		17.2
44623	1	G10	TRUE	ActiMolTimTec1	1552	L	01552:D09	D09	L	2 uL	c1(C(OCCN(C)C)=O)c(Cl)c2c(cccc2)s1	C13H14ClNO2S	1392	283.774		17.6197
44623	1	G11	TRUE	ChemBridge3	1589	L	01589:K15	K15	L	2 uL	S=C1NC(=O)C(=Cc2cccc(O)c2Cl)C(=O)N1	C11H7ClN2O3S	1392	282.703		17.7
44623	1	G12	TRUE	ChemBridge3	1601	L	01601:C20	C20	L	2 uL	CCNS(=O)(=O)c1cc(ccc1Cl)S(=O)(=O)C	C9H12ClNO4S2	1392	297.779		16.8
44623	1	G13	TRUE	ChemBridge3	1606	L	01606:K17	K17	L	2 uL	Fc1ccc(cc1)OC(C)C(=O)Nc1cccc(c1)c1nnn[nH]1	C16H14FN5O2	1392	327.313		15.3
44623	1	G14	TRUE	Maybridge5	1669	L	01669:M19	M19	L	2 uL	C(=N\O)(/C(=O)c(c12)cccc1)\C2=O	C9H5NO3	1392	175.141		28.5
44623	1	G15	TRUE	Enamine2	1724	L	01724:A08	A08	L	2 uL	O=C(CSc1nnc[nH]1)c1cccc(c1)C(F)(F)F	C11H8F3N3OS	1392	287.261		17.4
44623	1	G16	TRUE	Enamine2	1746	L	01746:E21	E21	L	2 uL	COc1ccc(C)cc1CC(=O)O	C10H12O3	1392	180.2		27.7
44623	1	G17	TRUE	Enamine2	1757	L	01757:J15	J15	L	2 uL	O=C(\C=C/C(=O)c1ccccc1)c1ccccc1	C16H12O2	1392	236.265		21.2
44623	1	G18	TRUE	Enamine2	1777	L	01777:F19	F19	L	2 uL	CCCCn1nnnc1COC(=O)c1ccccc1O	C13H16N4O3	1392	276.291		18.1
44623	1	G19	TRUE	ChemDiv7	3469	A	03469:B21	B21	A	2 uL	n1(nc(s2)COc3ccccc3)c2nnc1c4ccccn4	C15H11N5OS	1392	309.35		16.2
44623	1	G20	TRUE	ChemDiv1	593	A	00593:G05	G05	A	2 uL	COc1cc(\C=C2\C(=O)NC(=O)N(c3cc(C)cc(C)c3)C/2=O)cc([N+](=O)[O-])c1O	C20H17N3O7	1392	411.365		12.2
44623	1	G21	TRUE	ChemDiv1	616	A	00616:G20	G20	A	2 uL	CCOC(=O)c1ccc(cc1)N1N=C(/C(=C\c2cc(Br)c(O)c(OC)c2)\C1=O)C(F)(F)F	C21H16BrF3N2O5	1392	513.261		9.7
44623	1	G22	TRUE	ChemDiv1	620	A	00620:L08	L08	A	2 uL	Clc1ccc(cc1)C1(O)CC(=NN1C(=O)c1cccc(c1)[N+](=O)[O-])C	C17H14ClN3O4	1392	359.764		13.9
44623	1	H03	TRUE	ChemDiv2	1369	M	01369:K22	K22	M	2 uL	OCn1cnc2ccccc12	C8H8N2O	1392	148.162		33.7468
44623	1	H04	TRUE	ChemDiv2	1382	M	01382:M17	M17	M	2 uL	Brc1cccc(c1)N1Cc2ccccc2C1	C14H12BrN	1392	274.156		18.2378
44623	1	H05	TRUE	Enamine1	1403	M	01403:B17	B17	M	2 uL	CCc1ccc(cc1)NC(=O)CSc1nc2ccccc2[nH]1	C17H17N3OS	1392	311.401		16.0565
44623	1	H06	TRUE	IFLab1	1413	M	01413:F10	F10	M	2 uL	CCc1cc(c(O)cc1O)c1n[nH]cc1c1ccc(Br)cc1	C17H15BrN2O2	1392	359.217		13.9
44623	1	H07	TRUE	IFLab1	1429	M	01429:E22	E22	M	2 uL	CCOc1cc(\C=N/S(=O)(=O)c2cccs2)cc(Br)c1O	C13H12BrNO4S2	1392	390.273		12.8
44623	1	H08	TRUE	ChemDiv3	1498	S	01498:G15	G15	S	2 uL	Fc1ccc(Cc2nnn[nH]2)c(Cl)c1	C8H6ClFN4	1392	212.62		23.5
44623	1	H09	TRUE	Maybridge4	1526	L	01526:N14	N14	L	2 uL	C(NN)(=O)c1ncnc(S)c1	C5H6N4OS	1392	170.192		29.4
44623	1	H10	TRUE	ActiMolTimTec1	1556	L	01556:C22	C22	L	2 uL	c1(ccc(cc1O)n2cccc2)C(O)=O	C11H9NO3	1392	203.194		24.607
44623	1	H11	TRUE	ChemBridge3	1590	L	01590:E12	E12	L	2 uL	O=C(Nc1nc2ccc(cc2s1)S(=O)(=O)C)c1cccc(c1)Cn1nc(C)c(Cl)c1C	C21H19ClN4O3S2	1392	474.984		10.5
44623	1	H12	TRUE	ChemBridge3	1601	L	01601:E22	E22	L	2 uL	O=C(CCS(=O)(=O)Cc1ccccc1)Nc1ccc2OCCOc2c1	C18H19NO5S	1392	361.412		13.8
44623	1	H13	TRUE	ChemBridge3	1606	L	01606:L11	L11	L	2 uL	CNCCCNc1ccnc2cc(Cl)ccc12	C13H16ClN3	1392	249.739		20
44623	1	H14	TRUE	Asinex1	1672	L	01672:B16	B16	L	2 uL	Cc1ccc(C#N)c(SCC(=O)O)n1	C9H8N2O2S	1392	208.237		24
44623	1	H15	TRUE	Enamine2	1724	L	01724:E21	E21	L	2 uL	O=C(N/N=C(\C)/c1ccccc1O)C1CC1	C12H14N2O2	1392	218.252		22.9
44623	1	H16	TRUE	Enamine2	1746	L	01746:K20	K20	L	2 uL	O=S(c1nc2ccccc2[nH]1)C(F)(F)F	C8H5F3N2OS	1392	234.198		21.3
44623	1	H17	TRUE	Enamine2	1757	L	01757:M21	M21	L	2 uL	CC(C)CN(CC(C)C)Cn1nc([nH]c1=S)c1cccs1	C15H24N4S2	1392	324.508		15.4
44623	1	H18	TRUE	Enamine2	1783	L	01783:L19	L19	L	2 uL	CN1CCN(CC1)Cc1cc(Cl)c2cccnc2c1OC(=O)c1ccc(C)cc1	C23H24ClN3O2	1392	409.909		12.2
44623	1	H19	TRUE	ChemDiv7	3469	A	03469:D19	D19	A	2 uL	n12c(nnc1c3ccccn3)sc(c4cc(OC)cc(OC)c4)n2	C16H13N5O2S	1392	339.38		14.7
44623	1	H20	TRUE	ChemDiv1	593	A	00593:G07	G07	A	2 uL	COc1cc(\C=C2\C(=O)NC(=O)N(c3ccc(Cl)cc3)C/2=O)cc(Cl)c1O	C18H12Cl2N2O5	1392	407.204		12.3
44623	1	H21	TRUE	ChemDiv1	616	A	00616:P14	P14	A	2 uL	CSc1nnc2c(n1)OC(Nc1ccccc21)c1ccc(cc1)[N+](=O)[O-]	C17H13N5O3S	1392	367.382		13.6
44623	1	H22	TRUE	ChemDiv1	620	A	00620:N08	N08	A	2 uL	Brc1ccc2NC(=O)\C(=C3\SC(=S)N(c4ccc(cc4)C(=O)O)C/3=O)/c2c1	C18H9BrN2O4S2	1392	461.309		10.8
44623	1	I03	TRUE	ChemDiv2	1372	M	01372:I10	I10	M	2 uL	CCOC(=O)c1sc(C)c2c(=O)[nH]c(nc12)c1ccc(SC)cc1	C17H16N2O3S2	1392	360.451		13.8715
44623	1	I04	TRUE	ChemDiv2	1382	M	01382:O13	O13	M	2 uL	CCOC(=O)Cn1cc2c(c1c1ccccc1)c(=O)n(C)c(=O)n2C	C18H19N3O4	1392	341.361		14.6473
44623	1	I05	TRUE	Enamine1	1403	M	01403:O01	O01	M	2 uL	CSc1ccc(cc1)\C=N/c1ccc(OC)c(N)c1	C15H16N2OS	1392	272.365		18.3577
44623	1	I06	TRUE	IFLab1	1417	M	01417:A11	A11	M	2 uL	COc1ccc(cc1)C#CC(=O)O	C10H8O3	1392	176.169		28.4
44623	1	I07	TRUE	Maybridge3	1431	L	01431:G16	G16	L	2 uL	COc1cc(/C=N\Cc2ccccc2)ccc1O	C15H15NO2	1392	241.285		20.7
44623	1	I08	TRUE	ChemDiv3	1498	S	01498:G17	G17	S	2 uL	Cc1ccc(cc1)Cc1nnn[nH]1	C9H10N4	1392	174.21		28.7
44623	1	I09	TRUE	Maybridge4	1527	L	01527:B16	B16	L	2 uL	c1(ccc(CSc(ccc2C(F)(F)F)nc2)o1)C(NN)=O	C12H10F3N3O2S	1392	317.287		15.8
44623	1	I10	TRUE	ChemBridge3	1581	L	01581:N18	N18	L	2 uL	OCC(=O)n1c2ccccc2c2ccccc12	C14H11NO2	1392	225.243		22.2
44623	1	I11	TRUE	ChemBridge3	1590	L	01590:H15	H15	L	2 uL	O=C(\C=C/c1ccc(C)cc1)NCc1ccncc1	C16H16N2O	1392	252.311		19.8
44623	1	I12	TRUE	ChemBridge3	1602	L	01602:F07	F07	L	2 uL	O=C(Nc1ccccc1F)Oc1ccccc1F	C13H9F2NO2	1392	249.213		20.1
44623	1	I13	TRUE	ChemDiv4	1607	K	01607:G03	G03	K	2 uL	OCn1nnn(c2ccccc2)c1=S	C8H8N4OS	1392	208.24		24
44623	1	I14	TRUE	Asinex1	1673	L	01673:C19	C19	L	2 uL	Oc1ccc2cc(C(=O)N)c(=O)oc2c1	C10H7NO4	1392	205.167		24.4
44623	1	I15	TRUE	Enamine2	1725	L	01725:M16	M16	L	2 uL	O=C1c2ccccc2C(=O)N1SC1CCCCC1	C14H15NO2S	1392	261.339		19.1
44623	1	I16	TRUE	Enamine2	1747	L	01747:H17	H17	L	2 uL	COc1ccc(cc1)n1nnn(CN2CC(C)OC(C)C2)c1=S	C15H21N5O2S	1392	335.425		14.9
44623	1	I17	TRUE	Enamine2	1758	L	01758:I10	I10	L	2 uL	O=c1[nH]c2cc(ccc2[nH]1)C(=O)COC(=O)c1c(C)onc1c1ccccc1	C20H15N3O5	1392	377.35		13.3
44623	1	I18	TRUE	Enamine2	1784	L	01784:M10	M10	L	2 uL	Clc1ccc(cc1)C1C(NC(=O)c2ccco2)C(=O)NN1c1ccccc1	C20H16ClN3O3	1392	381.812		13.1
44623	1	I19	TRUE	ChemDiv7	3469	A	03469:F10	F10	A	2 uL	n1(c(CCc(c(C)nn2c3ccccc3)c2C)nn4)c4sc(c5ccc(cc5)F)n1	C22H19FN6S	1392	418.5		11.9
44623	1	I20	TRUE	ChemDiv1	593	A	00593:I07	I07	A	2 uL	COc1cc(\C=C2\C(=O)NC(=O)N(c3ccc(C)cc3)C/2=O)cc(Br)c1O	C19H15BrN2O5	1392	431.237		11.6
44623	1	I21	TRUE	ChemDiv1	617	A	00617:B12	B12	A	2 uL	COc1cc(cc([N+](=O)[O-])c1O)C1C2=C(OC3=C1C(=O)CC(C)(C)C3)CC(C)(C)CC2=O	C24H27NO7	1392	441.474		11.3
44623	1	I22	TRUE	ChemDiv1	643	A	00643:C19	C19	A	2 uL	CNc1oc(Cc2ccccc2)nc1S(=O)(=O)c1ccccc1	C17H16N2O3S	1392	328.386		15.2
44623	1	J03	TRUE	ChemDiv2	1373	M	01373:K21	K21	M	2 uL	CC(=O)OC(COc1ccccc1C)Cn1cnc2ccccc12	C19H20N2O3	1392	324.374		15.4143
44623	1	J04	TRUE	ChemDiv2	1385	M	01385:M22	M22	M	2 uL	CNS(=O)(=O)c1cccc2nsnc12	C7H7N3O2S2	1392	229.279		21.8075
44623	1	J05	TRUE	Enamine1	1404	M	01404:L11	L11	M	2 uL	O=C(COc1c(Cl)cc(Cl)c2ccc(C)nc12)NCc1ccco1	C17H14Cl2N2O3	1392	365.211		13.6907
44623	1	J06	TRUE	IFLab1	1418	M	01418:B05	B05	M	2 uL	CC(=O)Oc1c(Sc2ccccc2)c(C)nn1c1ccccc1	C18H16N2O2S	1392	324.397		15.4
44623	1	J07	TRUE	Maybridge3	1442	L	01442:N11	N11	L	2 uL	CSc1sc(C(=O)O)c(C)c1C(C)O	C9H12O3S2	1392	232.32		21.5
44623	1	J08	TRUE	ChemDiv3	1498	S	01498:H08	H08	S	2 uL	COCC(=O)OCn1nnc2ccccc2c1=O	C11H11N3O4	1392	249.23		20.1
44623	1	J09	TRUE	Maybridge4	1529	L	01529:F18	F18	L	2 uL	c1(C(OC)=O)c(c2c(cccc2Cl)Cl)noc1C(NN)=O	C12H9Cl2N3O4	1392	330.124		15.1
44623	1	J10	TRUE	ChemBridge3	1582	L	01582:D17	D17	L	2 uL	COc1ccc2[nH]c(SC)nc2c1	C9H10N2OS	1392	194.253		25.7
44623	1	J11	TRUE	ChemBridge3	1591	L	01591:F20	F20	L	2 uL	CC(=C1C(=O)c2ccccc2C1=O)N1CCN(CC1)c1ccccn1	C20H19N3O2	1392	333.384		15
44623	1	J12	TRUE	ChemBridge3	1602	L	01602:F13	F13	L	2 uL	CN1CCN(CC1)C(=S)c1cccc(OCc2ccccc2)c1	C19H22N2OS	1392	326.456		15.3
44623	1	J13	TRUE	ChemDiv4	1609	K	01609:K21	K21	K	2 uL	O=C1CC(=O)N(N1)c1ccc(C)c(Cl)c1	C10H9ClN2O2	1392	224.65		22.3
44623	1	J14	TRUE	Asinex1	1674	L	01674:P10	P10	L	2 uL	O=C(Nc1ccccc1)Oc1ccc2sc(=O)oc2c1	C14H9NO4S	1392	287.291		17.4
44623	1	J15	TRUE	Enamine2	1729	L	01729:P02	P02	L	2 uL	O=C(Nc1ccc(cc1)N1CCOCC1)CN(C)Cn1nc(Nc2ccccc2F)sc1=S	C22H25FN6O2S2	1392	488.601		10.2
44623	1	J16	TRUE	Enamine2	1747	L	01747:J15	J15	L	2 uL	O=C1NC(=O)C2Sc3[nH]c(=O)sc3C(C12)c1c[nH]c2ccccc12	C16H11N3O3S2	1392	357.407		14
44623	1	J17	TRUE	Enamine2	1759	L	01759:C21	C21	L	2 uL	O=c1[nH]c2cc(ccc2[nH]1)C(=O)COC(=O)c1ccccc1NCc1ccco1	C21H17N3O5	1392	391.377		12.8
44623	1	J18	TRUE	Enamine2	1788	L	01788:H12	H12	L	2 uL	COCCN1CN(Cc2ccccc2)c2nc3ccccc3n2C1	C19H22N4O	1392	322.404		15.5
44623	1	J19	TRUE	ChemDiv7	3469	A	03469:M19	M19	A	2 uL	n12c(nnc1c(cccn3)c3)sc(c(cc4)ccc4C(C)(C)C)n2	C18H17N5S	1392	335.43		14.9
44623	1	J20	TRUE	ChemDiv1	593	A	00593:K05	K05	A	2 uL	COc1cc(\C=C2\C(=O)NC(=O)N(c3ccc(Cl)cc3)C/2=O)cc(Br)c1O	C18H12BrClN2O5	1392	451.655		11.1
44623	1	J21	TRUE	ChemDiv1	617	A	00617:L16	L16	A	2 uL	CCOC(=O)C1=C(CCl)OC(=C(C#N)C1c1ccc(F)c(Br)c1)N	C16H13BrClFN2O3	1392	415.641		12
44623	1	J22	TRUE	ChemDiv1	644	A	00644:G10	G10	A	2 uL	S=C1NC(C)(NN1c1ccccc1)C1CC1	C12H15N3S	1392	233.333		21.4
44623	1	K03	TRUE	ChemDiv2	1374	M	01374:J11	J11	M	2 uL	COc1ccc(cc1)NC(=O)CC1Sc2ncnn2C1=O	C13H12N4O3S	1392	304.324		16.4299
44623	1	K04	TRUE	Enamine1	1394	M	01394:H02	H02	M	2 uL	[S-]C(=S)NC1CCS(=O)(=O)C1	C5H8NO2S3	1392	210.318		23.7735
44623	1	K05	TRUE	Enamine1	1408	M	01408:P19	P19	M	2 uL	O=C1C=CC(=O)N1c1ccc(F)c(Cl)c1	C10H5ClFNO2	1392	225.604		22.1627
44623	1	K06	TRUE	IFLab1	1421	M	01421:C14	C14	M	2 uL	CCc1cc(c(O)cc1O)c1n[nH]cc1Oc1ccccc1	C17H16N2O3	1392	296.321		16.9
44623	1	K07	TRUE	ChemDiv3	1474	S	01474:K14	K14	S	2 uL	COC(=O)Oc1cc2oc(=O)sc2cc1Cl	C9H5ClO5S	1392	260.65		19.2
44623	1	K08	TRUE	ChemDiv3	1501	S	01501:P13	P13	S	2 uL	O=C(c1ccc2c(c1)nc1CCCCc1c2Cl)N(C)C1CCCCC1	C21H25ClN2O	1392	356.9		14
44623	1	K09	TRUE	Maybridge4	1530	L	01530:B04	B04	L	2 uL	C(Nc(cc1)ccc1O)(NC(CC)=O)(C(F)(F)F)C(F)(F)F	C12H12F6N2O2	1392	330.226		15.1
44623	1	K10	TRUE	ChemBridge3	1582	L	01582:K06	K06	L	2 uL	O=C(N/N=C/c1cscc1)c1c[nH]c2ccccc12	C14H11N3OS	1392	269.322		18.6
44623	1	K11	TRUE	ChemBridge3	1591	L	01591:K10	K10	L	2 uL	COC(=O)c1ccccc1COn1c(=O)c[n+]([O-])c2ccccc12	C17H14N2O5	1392	326.303		15.3
44623	1	K12	TRUE	ChemBridge3	1604	L	01604:D14	D14	L	2 uL	COc1ccccc1C(=O)NCCc1nc2ccccc2n1CC	C19H21N3O2	1392	323.389		15.5
44623	1	K13	TRUE	ChemDiv4	1613	K	01613:I11	I11	K	2 uL	Oc1ccc(cc1)Nc1cc(C)nc2ccc(Cl)cc12	C16H13ClN2O	1392	321.21		15.6
44623	1	K14	TRUE	Asinex1	1676	L	01676:K22	K22	L	2 uL	OC(=O)c1cccc2cc[nH]c12	C9H7NO2	1392	161.157		31
44623	1	K15	TRUE	Enamine2	1730	L	01730:B19	B19	L	2 uL	Oc1ccc(cn1)C(=O)N[C@@H](Cc1ccccc1)c1nc2ccccc2[nH]1	C21H18N4O2	1392	358.393		14
44623	1	K16	TRUE	Enamine2	1748	L	01748:E17	E17	L	2 uL	O=C1c2ccccc2C(=O)N1CSc1nnc([nH]1)c1ccccc1Br	C17H11BrN4O2S	1392	415.264		12
44623	1	K17	TRUE	Enamine2	1759	L	01759:H14	H14	L	2 uL	CCCc1nnc(S)s1	C5H8N2S2	1392	160.26		31.2
44623	1	K18	TRUE	Enamine2	1789	L	01789:D13	D13	L	2 uL	O/N=C(\C)/C(=O)c1ccc(Cl)cc1	C9H8ClNO2	1392	197.618		25.3
44623	1	K19	TRUE	ChemDiv7	3469	A	03469:P09	P09	A	2 uL	n12c(nnc1c3cccc(F)c3)sc(c(cc4C)c5c(n4)cccc5)n2	C19H12FN5S	1392	361.4		13.8
44623	1	K20	TRUE	ChemDiv1	593	A	00593:O07	O07	A	2 uL	COc1cc(\C=C2\C(=O)NC(=O)N(c3ccc(C)cc3)C/2=O)cc([N+](=O)[O-])c1O	C19H15N3O7	1392	397.338		12.6
44623	1	K21	TRUE	ChemDiv1	617	A	00617:L21	L21	A	2 uL	CC1=NN(C(=O)/C\1=C\Nc1cc(cc([N+](=O)[O-])c1O)[N+](=O)[O-])c1ccccc1C	C18H15N5O6	1392	397.342		12.6
44623	1	K22	TRUE	ChemDiv1	649	A	00649:P20	P20	A	2 uL	Oc1ccc(cc1C(c1c(C)nn(c2ccccc2)c1O)c1c(C)nn(c2ccccc2)c1O)[N+](=O)[O-]	C27H23N5O5	1392	497.502		10.1
44623	1	L03	TRUE	ChemDiv2	1374	M	01374:J16	J16	M	2 uL	Clc1ccc(cc1)S(=O)(=O)/N=C1\C=C(Sc2nc[nH]n2)C(=O)c2ccccc/12	C18H11ClN4O3S2	1392	430.888		11.6039
44623	1	L04	TRUE	Enamine1	1394	M	01394:N14	N14	M	2 uL	CC[N+](=c1sc2ccccc2[nH]1)CC	C11H15N2S	1392	207.315		24.1179
44623	1	L05	TRUE	Enamine1	1409	M	01409:G05	G05	M	2 uL	OC(=O)c1ccc2ncsc2c1	C8H5NO2S	1392	179.196		27.9024
44623	1	L06	TRUE	IFLab1	1423	M	01423:L20	L20	M	2 uL	COc1ccc(cc1)C(=O)Sc1nnnn1c1ccccc1	C15H12N4O2S	1392	312.346		16
44623	1	L07	TRUE	ChemDiv3	1474	S	01474:O15	O15	S	2 uL	c1ccc2c(cccc2\N=C\c2c[nH]c3ccccc23)c1	C19H14N2	1392	270.34		18.5
44623	1	L08	TRUE	ChemDiv3	1502	S	01502:I03	I03	S	2 uL	NNC(=O)c1cccc(C)c1	C8H10N2O	1392	150.18		33.3
44623	1	L09	TRUE	Maybridge4	1531	L	01531:A14	A14	L	2 uL	N1(c2ccc(CC)cc2)N=NNC1=S	C9H10N4S	1392	206.268		24.2
44623	1	L10	TRUE	ChemBridge3	1584	L	01584:H22	H22	L	2 uL	Nc1ccc(Sc2nc3ccccc3[nH]2)c(Cl)c1	C13H10ClN3S	1392	275.757		18.1
44623	1	L11	TRUE	ChemBridge3	1595	L	01595:G21	G21	L	2 uL	COC(=O)C1=C(CC(=O)OC)NC(=O)C21C(=C(N)Oc1ccccc21)C#N	C18H15N3O6	1392	369.328		13.5
44623	1	L12	TRUE	ChemBridge3	1604	L	01604:I11	I11	L	2 uL	COc1ccc(Cl)cc1S(=O)(=O)N1CCC(CC1)C(=O)NCc1ccco1	C18H21ClN2O5S	1392	412.888		12.1
44623	1	L13	TRUE	ChemDiv4	1613	K	01613:J09	J09	K	2 uL	Fc1ccc(cc1)C=C1C(=O)OC(C)(C)OC1=O	C13H11FO4	1392	250.23		20
44623	1	L14	TRUE	Asinex1	1681	L	01681:H16	H16	L	2 uL	COC(=O)c1cccnc1S	C7H7NO2S	1392	169.201		29.6
44623	1	L15	TRUE	Enamine2	1731	L	01731:M21	M21	L	2 uL	CCc1ccc2nc(NC(=O)CCn3[nH]c(=O)ccc3=O)sc2c1	C16H16N4O3S	1392	344.388		14.5
44623	1	L16	TRUE	Enamine2	1748	L	01748:P09	P09	L	2 uL	S=c1[nH]nc(o1)C1CC1	C5H6N2OS	1392	142.179		35.2
44623	1	L17	TRUE	Enamine2	1760	L	01760:G10	G10	L	2 uL	CN(CN1C(=O)c2cc(Cl)c(Cl)cc2C1=O)C1CCCCC1	C16H18Cl2N2O2	1392	341.232		14.7
44623	1	L18	TRUE	Enamine2	1789	L	01789:G05	G05	L	2 uL	OC(=O)C1COc2ccccc2C1	C10H10O3	1392	178.185		28.1
44623	1	L19	TRUE	ChemDiv7	3470	A	03470:M13	M13	A	2 uL	n12c(nnc1c3ccccn3)sc(c4ccc(c(Br)c4)F)n2	C14H7BrFN5S	1392	376.21		13.3
44623	1	L20	TRUE	ChemDiv1	596	A	00596:I03	I03	A	2 uL	COc1ccc(cc1)N1C(=O)NC(=O)/C(=C\c2cc(Br)c(O)c(OC)c2)\C1=O	C19H15BrN2O6	1392	447.236		11.2
44623	1	L21	TRUE	ChemDiv1	617	A	00617:M14	M14	A	2 uL	CSc1ccc(cc1)C1C(=C(C)OC(=C1C#N)N)C(=O)C	C16H16N2O2S	1392	300.375		16.6
44623	1	L22	TRUE	ChemDiv1	657	A	00657:B04	B04	A	2 uL	CSC1=N\C(=N\c2cccc(c2)C(F)(F)F)/C2(CCCCC2)N1c1cccc(c1)C(F)(F)F	C23H21F6N3S	1392	485.488		10.3
44623	1	M03	TRUE	ChemDiv2	1375	M	01375:L19	L19	M	2 uL	OCCNc1[nH]c(=O)[nH]c(=O)c1I	C6H8IN3O3	1392	297.05		16.8322
44623	1	M04	TRUE	Enamine1	1394	M	01394:P08	P08	M	2 uL	COc1ccc(cc1)c1nc(N)s[n+]1c1ccccc1	C15H14N3OS	1392	284.356		17.5836
44623	1	M05	TRUE	Enamine1	1409	M	01409:L20	L20	M	2 uL	Cc1ccc(cc1)S(=O)(=O)NC(=O)c1ccc(Cl)nc1Cl	C13H10Cl2N2O3S	1392	345.201		14.4843
44623	1	M06	TRUE	IFLab1	1423	M	01423:N20	N20	M	2 uL	Clc1cccc(c1)C(=O)Sc1nnnn1c1ccccc1	C14H9ClN4OS	1392	316.765		15.8
44623	1	M07	TRUE	ChemDiv3	1477	S	01477:D13	D13	S	2 uL	CCCCn1c(=N)n(CCOc2ccccc2)c2ccccc12	C19H23N3O	1392	345.87		14.5
44623	1	M08	TRUE	ChemDiv3	1504	S	01504:P17	P17	S	2 uL	OC(=O)c1cc2ccccc2n1C	C10H9NO2	1392	175.19		28.5
44623	1	M09	TRUE	Maybridge4	1531	L	01531:P17	P17	L	2 uL	N1(Cc2ccccc2OC)N=NNC1=S	C9H10N4OS	1392	222.267		22.5
44623	1	M10	TRUE	ChemBridge3	1584	L	01584:N10	N10	L	2 uL	O=C1CSC(=S)N1/N=C1/c2ccccc2N(C)C\1=O	C12H9N3O2S2	1392	291.349		17.2
44623	1	M11	TRUE	ChemBridge3	1596	L	01596:C05	C05	L	2 uL	N#Cc1cc2CCCc2nc1SCc1ccncc1	C15H13N3S	1392	267.349		18.7
44623	1	M12	TRUE	ChemBridge3	1604	L	01604:J08	J08	L	2 uL	Brc1cccc(CSc2nnc(N)[nH]2)c1	C9H9BrN4S	1392	285.164		17.5
44623	1	M13	TRUE	ChemDiv4	1648	K	01648:P01	P01	K	2 uL	Nc1nonc1c1[n+]([O-])onc1c1nonc1N	C6H4N8O4	1392	252.15		19.8
44623	1	M14	TRUE	Asinex1	1681	L	01681:H21	H21	L	2 uL	CC(=O)Nc1nnc(s1)CC(C)(C)C	C9H15N3OS	1392	213.3		23.4
44623	1	M15	TRUE	Enamine2	1732	L	01732:C22	C22	L	2 uL	CC(=O)OCc1ccc(/C=C\C(=O)O)o1	C10H10O5	1392	210.183		23.8
44623	1	M16	TRUE	Enamine2	1749	L	01749:B07	B07	L	2 uL	CCOC1CSc2sc(=S)sc2S1	C7H8OS5	1392	268.463		18.6
44623	1	M17	TRUE	Enamine2	1760	L	01760:J14	J14	L	2 uL	Clc1ccc(cc1)N(O)S(=O)(=O)c1ccc(Cl)cc1	C12H9Cl2NO3S	1392	318.176		15.7
44623	1	M18	TRUE	Enamine2	1789	L	01789:O21	O21	L	2 uL	Cc1ccc(cc1)S(=O)(=O)Nc1cc(Sc2ncn[nH]2)c(O)cc1C	C16H16N4O3S2	1392	376.453		13.3
44623	1	M19	TRUE	ChemDiv7	3470	A	03470:M19	M19	A	2 uL	n1(nc(s2)COc3ccccc3OC)c2nnc1c4cc(n[nH]4)C	C15H14N6O2S	1392	342.38		14.6
44623	1	M20	TRUE	ChemDiv1	611	A	00611:D03	D03	A	2 uL	CCOc1ccc(cc1)N1C(=O)NC(=O)/C(=C\c2cc(Cl)c(O)c(OC)c2)\C1=O	C20H17ClN2O6	1392	416.812		12
44623	1	M21	TRUE	ChemDiv1	617	A	00617:O12	O12	A	2 uL	N#CC1=C(N)OC2=C(CN(C/C/2=C\c2ccccc2F)C(C)C)C1c1ccccc1F	C25H23F2N3O	1392	419.466		11.9
44623	1	M22	TRUE	ChemDiv1	666	A	00666:A02	A02	A	2 uL	O=C1CC(C2COC1O2)n1c(=S)n(Cc2ccccc2)c2ccccc12	C20H18N2O3S	1392	366.434		13.6
44623	1	N03	TRUE	ChemDiv2	1377	M	01377:K16	K16	M	2 uL	OC(=O)Cn1ncc2CCc3occc3c12	C11H10N2O3	1392	218.209		22.9138
44623	1	N04	TRUE	Enamine1	1396	M	01396:J16	J16	M	2 uL	N#CC(C#N)C1C=C(Oc2ccccc12)C(C)(C)C	C16H16N2O	1392	252.311		19.8168
44623	1	N05	TRUE	Enamine1	1409	M	01409:O08	O08	M	2 uL	NNc1ccc(C)cc1	C7H10N2	1392	122.168		40.9272
44623	1	N06	TRUE	IFLab1	1424	M	01424:G22	G22	M	2 uL	CCSc1nc2ccccc2[nH]1	C9H10N2S	1392	178.254		28
44623	1	N07	TRUE	ChemDiv3	1479	S	01479:C14	C14	S	2 uL	O=C(CSc1nnc[nH]1)c1cccs1	C8H7N3OS2	1392	225.29		22.2
44623	1	N08	TRUE	ChemDiv3	1505	S	01505:N21	N21	S	2 uL	CCOC(=O)CN1CSC2=C(C#N)C(CC(=O)N2C1)c1ccc(Cl)cc1	C18H18ClN3O3S	1392	391.88		12.8
44623	1	N09	TRUE	ActiMolTimTec1	1538	L	01538:F04	F04	L	2 uL	n1(C2CCCCO2)cnc(c(ncn3)Cl)c13	C10H11ClN4O	1392	238.674		20.9491
44623	1	N10	TRUE	ChemBridge3	1584	L	01584:P21	P21	L	2 uL	OCC12C=CC(C)(O1)C1C(=O)N(c3ccc(Br)cc3)C(=O)C21	C16H14BrNO4	1392	364.191		13.7
44623	1	N11	TRUE	ChemBridge3	1596	L	01596:J13	J13	L	2 uL	CCOc1ccc(cc1)c1cn(nc1N)C(=O)Nc1ccccc1	C18H18N4O2	1392	322.361		15.5
44623	1	N12	TRUE	ChemBridge3	1604	L	01604:L15	L15	L	2 uL	N#CCSc1nc2cc(Cl)ccc2[nH]1	C9H6ClN3S	1392	223.682		22.4
44623	1	N13	TRUE	LifeChemicals1	1649	A	01649:K04	K04	A	2 uL	o(c(Cc1ccccc1)nn2)c2S	C9H8N2OS	1392	192.238		26
44623	1	N14	TRUE	Asinex1	1686	L	01686:L15	L15	L	2 uL	COC(=O)c1csc(N)n1	C5H6N2O2S	1392	158.178		31.6
44623	1	N15	TRUE	Enamine2	1734	L	01734:E04	E04	L	2 uL	CN1CC(=O)NC(=O)C1	C5H8N2O2	1392	128.129		39
44623	1	N16	TRUE	Enamine2	1750	L	01750:N21	N21	L	2 uL	COCC/N=C/c1cc(Br)cc(Br)c1O	C10H11Br2NO2	1392	337.008		14.8
44623	1	N17	TRUE	Enamine2	1764	L	01764:J05	J05	L	2 uL	Cc1ccc(cc1)Nc1sc(=S)n(CN2CCOCC2)n1	C14H18N4OS2	1392	322.449		15.5
44623	1	N18	TRUE	Enamine2a	3153	L	03153:N11	N11	L	2 uL	OC(=O)\C=C/c1c(C)noc1C	C8H9NO3	1392	167.162		29.9111
44623	1	N19	TRUE	ChemDiv7	3470	A	03470:O19	O19	A	2 uL	n12c(nnc1c3cc(n[nH]3)C)sc(c4cc(on4)C)n2	C11H9N7OS	1392	287.3		17.4
44623	1	N20	TRUE	ChemDiv1	614	A	00614:I20	I20	A	2 uL	N#Cc1c(SCCS(=O)(=O)c2nc3ccccc3s2)nc(C)cc1C	C17H15N3O2S3	1392	389.515		12.8
44623	1	N21	TRUE	ChemDiv1	617	A	00617:P19	P19	A	2 uL	O=c1n(c2ccc(cc2)S(=O)(=O)N)c(=O)c2cc(cc3cc(cc1c23)[N+](=O)[O-])[N+](=O)[O-]	C18H10N4O8S	1392	442.359		11.3
44623	1	N22	TRUE	ChemDiv1	666	A	00666:J07	J07	A	2 uL	C=CCSC1=NC(C)(C)CC2(N1)CC(c1ccccc1)c1ccc(O)c(O)c1O2	C23H26N2O3S	1392	410.529		12.2
44632	1	C03	TRUE	Bionet2	1364	S	01364:E08	E08	S	2 uL	c12c(ccc(NN)n1)c(cc(C(F)(F)F)n2)C(F)(F)F	C10H6F6N4	1392	296.172		16.8821
44632	2	C03	TRUE	ChemDiv4	1632	K	01632:I12	I12	K	2 uL	Clc1ccc(cc1)c1n(CC2CCCO2)cc2c1c(=O)n(C)c(=O)n2C	C19H20ClN3O3	1392	373.84		13.4
44632	1	C04	TRUE	ChemDiv2	1370	M	01370:H12	H12	M	2 uL	Clc1ccc2nc(cc(N)c2c1)N(C)C	C11H12ClN3	1392	221.686		22.5544
44632	2	C04	TRUE	LifeChemicals1	1651	A	01651:O06	O06	A	2 uL	S(=O)(=O)(C(c1ccc(c(OC)c1)OC)CC(N2CC(=O)N3CCCCC3)=O)c4c2cccc4	C24H28N2O6S	1392	472.554		10.6
44632	1	C05	TRUE	ChemDiv2	1382	M	01382:G19	G19	M	2 uL	COc1ccccc1N1Cc2ccccc2C1	C15H15NO	1392	225.286		22.194
44632	2	C05	TRUE	LifeChemicals1	1654	A	01654:N03	N03	A	2 uL	C12C(C(NN1Cc3ccccc3)c(cc4)ccc4N(C)C)C(N(C)C2=O)=O	C21H24N4O2	1392	364.441		13.7
44632	2	C06	TRUE	Asinex1	1672	L	01672:B20	B20	L	2 uL	C/C(=C\c1ccco1)/C=N\NC(=O)c1ccco1	C13H12N2O3	1392	244.246		20.5
44632	1	C06	TRUE	Enamine1	1396	M	01396:D05	D05	M	2 uL	Cc1ccc(C)n1CC(F)(F)F	C8H10F3N	1392	177.167		28.222
44632	2	C07	TRUE	Asinex1	1703	L	01703:M22	M22	L	2 uL	Clc1ccc(nc1)NC(=O)C1(F)C(F)(F)C(F)(F)C(F)(F)C(F)(F)C1(F)F	C12H4ClF11N2O	1392	436.608		11.5
44632	1	C07	TRUE	Enamine1	1397	M	01397:K16	K16	M	2 uL	[I-].c1ccc(/C=C\C=N/[n+]2ccccc2)cc1	C14H13IN2	1392	336.171	iodide	14.8734
44632	1	C08	TRUE	Enamine1	1402	M	01402:F08	F08	M	2 uL	Fc1ccc(C2ON=C(N2)c2ccccc2C)c(F)c1	C15H12F2N2O	1392	274.265		18.2305
44632	2	C08	TRUE	Enamine2	1723	L	01723:P20	P20	L	2 uL	NC1=N\C(=N\c2ccc(cc2)S(=O)(=O)N)/c2ccccc12	C14H12N4O2S	1392	300.336		16.6
44632	1	C09	TRUE	Enamine1	1410	M	01410:E07	E07	M	2 uL	CSc1ccccc1C(=O)O	C8H8O2S	1392	168.213		29.7242
44632	2	C09	TRUE	Enamine2	1737	L	01737:M17	M17	L	2 uL	O=C(OCC(=O)c1ccc2[nH]c(=O)[nH]c2c1)Cc1coc2cc(O)ccc12	C19H14N2O6	1392	366.324		13.6
44632	2	C10	TRUE	Enamine2	1757	L	01757:G22	G22	L	2 uL	CNS(=O)(=O)c1ccc(Cl)cc1Cl	C7H7Cl2NO2S	1392	240.107		20.8
44632	1	C10	TRUE	IFLab1	1414	M	01414:M19	M19	M	2 uL	Oc1cc(CN2CCCCCC2)c(O)cc1CN1CCCCCC1	C20H32N2O2	1392	332.48		15
44632	2	C11	TRUE	Enamine2	1773	L	01773:P22	P22	L	2 uL	CC1Cc2ccccc2N1CC(=O)c1c(C)[nH]c2ccccc12	C20H20N2O	1392	304.386		16.4
44632	1	C11	TRUE	Maybridge3	1441	L	01441:H15	H15	L	2 uL	CC(=O)Oc1ccc(Cl)cc1C(=O)O	C9H7ClO4	1392	214.602		23.3
44632	1	C12	TRUE	ChemDiv3	1473	S	01473:M22	M22	S	2 uL	OC(=O)c1cc2ccc3cccc4ccc(c1)c2c34	C17H10O2	1392	246.27		20.3
44632	2	C12	TRUE	Enamine2	1784	L	01784:G09	G09	L	2 uL	O/N=C/C(=O)Nc1cccc(F)c1	C8H7FN2O2	1392	182.152		27.4
44632	1	C13	TRUE	ChemDiv3	1485	S	01485:P21	P21	S	2 uL	CCOc1ccc(cc1)C(=O)\C=C(\O)/C(=O)OC	C13H14O5	1392	250.25		20
44632	2	C13	TRUE	ChemDiv7	3438	A	03438:P21	P21	A	2 uL	C1(=O)N(c(cc2)ccc2C(O)=O)N=CC(Cl)=C1Cl	C11H6Cl2N2O3	1392	285.09		17.5
44632	1	C14	TRUE	ChemDiv3	1494	S	01494:N19	N19	S	2 uL	COc1cc(CCNC(=O)NC2(Oc3ccccc3O2)C(F)(F)F)ccc1OC	C19H19F3N2O5	1392	412.37		12.1
44632	2	C14	TRUE	ChemDiv7	3474	A	03474:O05	O05	A	2 uL	N1(CC(NCCCN2CCCC2)=O)c3c(cccc3)CCCC1=O	C19H27N3O2	1392	329.45		15.2
44632	1	C15	TRUE	ChemDiv3	1506	S	01506:K21	K21	S	2 uL	CCCc1cc(=O)n2ncnc2[nH]1	C8H10N4O	1392	178.2		28.1
44632	2	C15	TRUE	ChemDiv7	3509	A	03509:P05	P05	A	2 uL	c1(N(C)C)ncc(cn1)C(=O)NCc(cc2)ccc2Cl	C14H15ClN4O	1392	290.75		17.2
44632	2	C16	TRUE	Cayman Biolipid 1	3648	A	03648:E12	E12	A	2 uL	c1(NC(=O)OC(C)(C)C)ccc(c2cc(C(=O)NCCCCCCC(=O)NO)no2)cc1	C22H30N4O6	1392	446.497	CAY10603	1
44632	1	C16	TRUE	Maybridge4	1523	L	01523:O02	O02	L	2 uL	S1(=O)(=O)N=C(SCc2c(cccc2F)Cl)Sc3c1c(C)nn3C	C13H11ClFN3O2S3	1392	391.892		12.8
44632	2	C17	TRUE	ChemDiv1	589	A	00589:O11	O11	A	2 uL	Clc1ccc2c(c1)sc(C(=O)Nc1ccc(cc1)S(=O)(=O)Nc1nccs1)c2Cl	C18H11Cl2N3O3S3	1392	484.399		10.3221
44632	1	C17	TRUE	Maybridge4	1531	K	01531:L17	L17	K	2 uL	C(=C\N(C)C)/C(=S)c1cccs1	C9H11NS2	1392	197.32		25.3
44632	1	C18	TRUE	ActiMolTimTec1	1546	L	01546:J03	J03	L	2 uL	c(cc1O)ccc1C(=O)N2N=C(CC2(O)C(F)(F)F)C(F)(F)F	C12H8F6N2O3	1392	342.194		14.6116
44632	2	C18	TRUE	ChemDiv1	599	A	00599:O19	O19	A	2 uL	c1ccc(cc1)c1nnc(c2ccccc12)n1nnc2ccccc12	C20H13N5	1392	323.351		15.4631
44632	1	C19	TRUE	ChemBridge3	1579	L	01579:D22	D22	L	2 uL	CCCC(=O)C1C(=O)OC(=CC1=O)C	C10H12O4	1392	196.2		25.5
44632	2	C19	TRUE	ChemDiv1	605	A	00605:I22	I22	A	2 uL	O=C(CSc1nc2cc(C)ccc2[nH]1)Nc1ccc(Br)cc1	C16H14BrN3OS	1392	376.271		13.2883
44632	1	C20	TRUE	ChemBridge3	1585	L	01585:B20	B20	L	2 uL	Cc1ccc(cc1C)n1c(C)c2c(C)nnc(C)c2c1C	C18H21N3	1392	279.379		17.9
44632	2	C20	TRUE	ChemDiv1	617	A	00617:P07	P07	A	2 uL	COc1ccc(cc1)\C=C1\CCCC2=C/1OC(=C(C#N)C2c1ccc(OC)cc1)N	C25H24N2O3	1392	400.47		12.4853
44632	1	C21	TRUE	ChemBridge3	1599	L	01599:A16	A16	L	2 uL	Cc1ccc(cc1)C1=[N+]([O-])C(C)(C)C(C)(C)[N+](=C1)[O-]	C15H20N2O2	1392	260.331		19.2
44632	1	C22	TRUE	ChemDiv4	1608	K	01608:E20	E20	K	2 uL	O=C1S/C(=C/c2ccccc2F)/C(=O)N1CNc1ccccc1	C17H13FN2O2S	1392	328.37		15.2
44632	1	D03	TRUE	Bionet2	1364	S	01364:J04	J04	S	2 uL	N(CC1)(CCN1c2ccccc2)C(C)(C)C#N	C14H19N3	1392	229.321		21.8035
44632	2	D03	TRUE	ChemDiv4	1634	K	01634:O13	O13	K	2 uL	Cc1ccc2c(CN3CCN(CC3)C(=O)C3Cc4ccccc4CN3S(=O)(=O)C)cc(=O)oc2c1	C26H29N3O5S	1392	495.6		10.1
44632	1	D04	TRUE	ChemDiv2	1372	M	01372:B01	B01	M	2 uL	O=C(c1ccccc1)C1=C(O)C(=O)OC1	C11H8O4	1392	204.179		24.4883
44632	2	D04	TRUE	LifeChemicals1	1652	A	01652:G08	G08	A	2 uL	c1(C(OCC)=O)c(C)oc(c2c(cccc2)c(O)c3CN(CC4C)CC(O4)C)c13	C23H27NO5	1392	397.464		12.6
44632	1	D05	TRUE	ChemDiv2	1382	M	01382:I06	I06	M	2 uL	OC(=O)Cn1c2ccccc2c2nc3ccccc3nc12	C16H11N3O2	1392	277.277		18.0325
44632	2	D05	TRUE	LifeChemicals1	1659	A	01659:C07	C07	A	2 uL	N(CC(O)COc(cc1)ccc1OC)c(cc2)ccc2OC	C17H21NO4	1392	303.353		16.5
44632	2	D06	TRUE	Asinex1	1672	L	01672:D22	D22	L	2 uL	Brc1ccc2nc(C)cc(O)c2c1	C10H8BrNO	1392	238.081		21
44632	1	D06	TRUE	Enamine1	1396	M	01396:E04	E04	M	2 uL	N#CC(=C(C#N)c1ccc(cc1)Nc1ccccc1)C#N	C17H10N4	1392	270.288		18.4988
44632	2	D07	TRUE	Asinex1	1703	L	01703:O18	O18	L	2 uL	OC(=O)c1ccc2c(c1)c(C)c(C)n2C	C12H13NO2	1392	203.237		24.6
44632	1	D07	TRUE	Enamine1	1397	M	01397:L10	L10	M	2 uL	CC1OC(C)CN(C1)Cc1c(O)ccc2ccccc12	C17H21NO2	1392	271.354		18.4261
44632	1	D08	TRUE	Enamine1	1402	M	01402:M10	M10	M	2 uL	COc1ccccc1C(=O)OCC(=O)N1CCCCCC1	C16H21NO4	1392	291.342		17.162
44632	2	D08	TRUE	Enamine2	1724	L	01724:J07	J07	L	2 uL	CNS(=O)(=O)c1cccc(c1)C(=O)OC1CCCCC1=O	C14H17NO5S	1392	311.353		16.1
44632	1	D09	TRUE	Enamine1	1410	M	01410:G10	G10	M	2 uL	O/N=C/C(=O)Nc1ccc(CC)cc1	C10H12N2O2	1392	192.214		26.0127
44632	2	D09	TRUE	Enamine2	1738	L	01738:O03	O03	L	2 uL	CCC(C)(C)C1CCC(=NNc2ccccn2)CC1	C16H25N3	1392	259.39		19.3
44632	2	D10	TRUE	Enamine2	1758	L	01758:P08	P08	L	2 uL	Brc1cc2OCCOc2cc1COc1ccc(cc1)C(=O)N	C16H14BrNO4	1392	364.191		13.7
44632	1	D10	TRUE	IFLab1	1415	M	01415:D18	D18	M	2 uL	OC(=O)COc1ccc2c(c1)oc(=O)c1ccccc21	C15H10O5	1392	270.237		18.5
44632	2	D11	TRUE	Enamine2	1774	L	01774:A16	A16	L	2 uL	CCCN(CC(=O)N1CCc2ccccc12)S(=O)(=O)c1cccc(c1)C(F)(F)F	C20H21F3N2O3S	1392	426.453		11.7
44632	1	D11	TRUE	Maybridge3	1443	L	01443:M04	M04	L	2 uL	Cc1ccc(SCCC(=O)c2cccs2)cc1	C14H14OS2	1392	262.39		19.1
44632	1	D12	TRUE	ChemDiv3	1475	S	01475:F13	F13	S	2 uL	Clc1ccc2NC(c3ccccc3)C3CC=CC3c2c1	C18H16ClN	1392	281.79		17.7
44632	2	D12	TRUE	Enamine2	1786	L	01786:L05	L05	L	2 uL	N#C\C(=C(\S)/Nc1ccccc1)\C(=O)N	C10H9N3OS	1392	219.263		22.8
44632	1	D13	TRUE	ChemDiv3	1487	S	01487:E12	E12	S	2 uL	O=c1cc[nH]c(SCc2ccccc2Cl)n1	C11H9ClN2OS	1392	252.72		19.8
44632	2	D13	TRUE	ChemDiv7	3446	A	03446:C14	C14	A	2 uL	c(CC(O)=O)(c1c(s2)cccc1)c2	C10H8O2S	1392	192.24		26
44632	1	D14	TRUE	ChemDiv3	1495	S	01495:G08	G08	S	2 uL	CCN1C/C(=C\c2ccccc2)/C(=O)/C(=C\c2ccccc2)\C1	C21H21NO	1392	303.41		16.5
44632	2	D14	TRUE	ChemDiv7	3474	A	03474:P08	P08	A	2 uL	n1(c2c(nc1C)cccn2)c3c(Cl)ccc(c3)C(=O)NCc(cc4)ccc4N(C)C	C23H22ClN5O	1392	419.92		11.9
44632	1	D15	TRUE	ChemDiv3	1507	S	01507:J19	J19	S	2 uL	CCN(Cc1ccccc1)C(=O)Cn1cc2CCc3oc(C(=O)N4CCCC4)c(C)c3c2n1	C26H30N4O3	1392	446.55		11.2
44632	2	D15	TRUE	ChemDiv7	3509	A	03509:P17	P17	A	2 uL	N1(CC2CCCO2)C(=O)Nc3c1nc(c4ccc(c(OC)c4)O)nc3C(N)=O	C18H19N5O5	1392	385.38		13
44632	2	D16	TRUE	Cayman Biolipid 1	3648	A	03648:I20	I20	A	2 uL	c1c(O)c(\C=N\NC(=O)C([H])(C)Sc2nc(cccc3)c3[nH]2)cc(Br)c1	C17H15BrN4O2S	1392	419.296	KH7	1
44632	1	D16	TRUE	Maybridge4	1523	L	01523:P17	P17	L	2 uL	n1c(ccc(C#N)c1S)c(ccc(c23)OCCO2)c3	C14H10N2O2S	1392	270.306		18.5
44632	2	D17	TRUE	ChemDiv1	590	A	00590:H16	H16	A	2 uL	CCCSc1nnc2c(n1)OC(Nc1ccccc21)c1ccc(o1)[N+](=O)[O-]	C17H15N5O4S	1392	385.397		12.9736
44632	1	D17	TRUE	Maybridge4	1531	H	01531:O19	O19	H	2 uL	N1(\N=C\c2cccc(Cl)c2)C(=S)S\C(=C/OCC)\C1=O	C13H11ClN2O2S2	1392	326.822		15.3
44632	1	D18	TRUE	ActiMolTimTec1	1552	L	01552:E11	E11	L	2 uL	N1(CCc(cccc2)c12)C(=S)Nc(cccn3)c3	C14H13N3S	1392	255.338		19.5819
44632	2	D18	TRUE	ChemDiv1	599	A	00599:O21	O21	A	2 uL	COc1ccccc1c1c(=O)c2ccc(OC(=O)c3ccco3)cc2oc1C(F)(F)F	C22H13F3O6	1392	430.33		11.619
44632	1	D19	TRUE	ChemBridge3	1579	L	01579:I18	I18	L	2 uL	COc1ccc2ncc(O)cc2c1	C10H9NO2	1392	175.184		28.5
44632	2	D19	TRUE	ChemDiv1	608	A	00608:H02	H02	A	2 uL	O=C1CC(C)(C)CC(=O)C1Sc1ncnc2[nH]cnc12	C13H14N4O2S	1392	290.341		17.2211
44632	1	D20	TRUE	ChemBridge3	1585	L	01585:H12	H12	L	2 uL	CCOc1cc(C=C2C(=O)NC(=O)NC2=O)cc(Cl)c1O	C13H11ClN2O5	1392	310.69		16.1
44632	2	D20	TRUE	ChemDiv1	618	A	00618:O18	O18	A	2 uL	COCC1=C(C#N)C2(C(=O)Nc3ccccc23)C(=C(N)O1)C(=O)OC	C17H15N3O5	1392	341.318		14.6491
44632	1	D21	TRUE	ChemBridge3	1599	L	01599:H15	H15	L	2 uL	Cc1ccc(cc1)C(=O)Nc1cccc(c1)N1CCCC1	C18H20N2O	1392	280.364		17.8
44632	1	D22	TRUE	ChemDiv4	1609	K	01609:B19	B19	K	2 uL	COc1cccc(/C=N\NC(=O)CC2C(=NNC2=O)C)c1O	C14H16N4O4	1392	304.31		16.4
44632	1	E03	TRUE	Bionet2	1364	S	01364:K12	K12	S	2 uL	n1(cccn1)c(cc2)ncc2C(=O)Nc3cccc(OC)c3	C16H14N4O2	1392	294.308		16.989
44632	2	E03	TRUE	ChemDiv4	1640	K	01640:P04	P04	K	2 uL	CCC(CO)Nc1ncnc2onc(C)c12	C10H14N4O2	1392	222.25		22.5
44632	1	E04	TRUE	ChemDiv2	1373	M	01373:L19	L19	M	2 uL	CC(=O)N1C(OC(=O)c2ccccc12)c1cccnc1	C15H12N2O3	1392	268.267		18.6381
44632	2	E04	TRUE	LifeChemicals1	1652	A	01652:K16	K16	A	2 uL	N1\C(\CSC1=O)=N\c2ccccc2O	C9H8N2O2S	1392	208.237		24
44632	1	E05	TRUE	ChemDiv2	1382	M	01382:I17	I17	M	2 uL	Cc1ccc(cc1C)N1Cc2ccccc2C1	C16H17N	1392	223.313		22.3901
44632	2	E05	TRUE	Maybridge5	1661	L	01661:J21	J21	L	2 uL	N1=C(C(N)=O)C(O)=CC(=O)N1c2ccccc2	C11H9N3O3	1392	231.207		21.6
44632	2	E06	TRUE	Asinex1	1672	L	01672:L22	L22	L	2 uL	Cc1cc(C)n2nc(nc2n1)C(=O)N/N=C/c1ccncc1	C14H13N7O	1392	295.299		16.9
44632	1	E06	TRUE	Enamine1	1396	M	01396:E13	E13	M	2 uL	O=C1CC(C)(C)CC(=O)C1c1c[nH]c2ccccc12	C16H17NO2	1392	255.312		19.5839
44632	2	E07	TRUE	ChemDiv5	1710	K	01710:P08	P08	K	2 uL	O=C1CCc2cc(ccc2N1)S(=O)(=O)Nc1cccc(C)c1C	C17H18N2O3S	1392	330.401		15.1
44632	1	E07	TRUE	Enamine1	1397	M	01397:N12	N12	M	2 uL	NNc1nc(C)cc(C)n1	C6H10N4	1392	138.17		36.1873
44632	1	E08	TRUE	Enamine1	1402	M	01402:M11	M11	M	2 uL	O=C(COC(=O)c1cncc(Br)c1)Nc1ccccc1	C14H11BrN2O3	1392	335.153		14.9186
44632	2	E08	TRUE	Enamine2	1725	L	01725:J12	J12	L	2 uL	Cc1cn2ccn3cccc3c2c1	C11H10N2	1392	170.211		29.4
44632	1	E09	TRUE	Enamine1	1410	M	01410:K02	K02	M	2 uL	c1ccc(cc1)CNc1ccccn1	C12H12N2	1392	184.237		27.139
44632	2	E09	TRUE	Enamine2	1738	L	01738:O21	O21	L	2 uL	Fc1ccc(O)c(c1)C(=O)c1cnc2nc3ccccc3n2c1	C17H10FN3O2	1392	307.279		16.3
44632	2	E10	TRUE	Enamine2	1760	L	01760:D08	D08	L	2 uL	O=C(OCC(=O)c1ccco1)CSc1cc(C)ccc1C	C16H16O4S	1392	304.361		16.4
44632	1	E10	TRUE	IFLab1	1416	M	01416:G21	G21	M	2 uL	CC1=CC(=O)/C(=C/c2c(O)cc(C)oc2=O)\C(=O)O1	C13H10O6	1392	262.215		19.1
44632	2	E11	TRUE	Enamine2	1775	L	01775:C21	C21	L	2 uL	CC1CCCCN1C(=O)c1ccc(cc1)n1c(C)ccc1C	C19H24N2O	1392	296.407		16.9
44632	1	E11	TRUE	Maybridge3	1446	L	01446:G08	G08	L	2 uL	CC1(C)CC(Nc2ccc(cc2)Nc2ccccc2)CC(C)(C)N1	C21H29N3	1392	323.475		15.5
44632	1	E12	TRUE	ChemDiv3	1477	S	01477:F13	F13	S	2 uL	Cc1ccc(OCCn2c(N)nc3ccccc23)cc1	C16H17N3O	1392	267.33		18.7
44632	2	E12	TRUE	Enamine2	1786	L	01786:P19	P19	L	2 uL	N#C/C(=C\c1cc(Br)c(O)c(Br)c1)/C(=O)N	C10H6Br2N2O2	1392	345.975		14.5
44632	1	E13	TRUE	ChemDiv3	1487	S	01487:N19	N19	S	2 uL	CCCOc1ccc(cc1)/C=C1\SC(=O)N(CN2CCCCC2)C/1=O	C19H24N2O3S	1392	360.48		13.9
44632	2	E13	TRUE	ChemDiv7	3449	A	03449:E13	E13	A	2 uL	c12c(C(=O)C=C(c(ccc(c34)OCO3)c4)C=C1OC(c5ccccc5)=O)c(oc2C)C	C25H18O6	1392	414.42		12.1
44632	1	E14	TRUE	ChemDiv3	1495	S	01495:M08	M08	S	2 uL	O=C1/C(=C\c2ccco2)\CC(C\C\1=C\c1ccco1)C(C)(C)C	C20H22O3	1392	310.4		16.1
44632	2	E14	TRUE	ChemDiv7	3475	A	03475:O03	O03	A	2 uL	N1(Cc(cc2)ccc2C(=O)N(CC3)CCN3C)c(cccn4)c4SCC1=O	C20H22N4O2S	1392	382.49		13.1
44632	1	E15	TRUE	ChemDiv3	1510	S	01510:K21	K21	S	2 uL	COc1ccc2OC(C)(C)CC(=O)Nc2c1	C12H15NO3	1392	221.26		22.6
44632	2	E15	TRUE	ChemDiv7	3510	A	03510:A21	A21	A	2 uL	c12n(ccnc1N(CC3)CCN3Cc4ccccc4)nc(c5ccc(cc5)Cl)c2	C23H22ClN5	1392	403.92		12.4
44632	1	E16	TRUE	Maybridge4	1524	L	01524:N07	N07	L	2 uL	N1C(c2ccccc2)Nc(cccc3)c3C1=O	C14H12N2O	1392	224.258		22.3
44632	2	E16	TRUE	Tocris3	3676	A	03676:P13	P13	A	2 uL	OC(CNCCCCCCOCCCCc1ccccc1)c2ccc(O)c(CO)c2.Oc3c(c4ccc3C(=O)O)cccc4	C36H45NO7	1392	603.745	Salmeterol xinafoate	10
44632	2	E17	TRUE	ChemDiv1	590	A	00590:J14	J14	A	2 uL	Cc1cc(C)n(n1)c1nc2nonc2nc1n1nc(C)cc1C	C14H14N8O	1392	310.314		16.1127
44632	1	E17	TRUE	Maybridge4	1532	L	01532:O12	O12	L	2 uL	c1(C(NN)=O)cc2c(ccs2)s1	C7H6N2OS2	1392	198.265		25.2
44632	1	E18	TRUE	ActiMolTimTec1	1552	L	01552:I16	I16	L	2 uL	C(O)(=O)c(ccc(OC)c1Br)c1	C8H7BrO3	1392	231.043		21.641
44632	2	E18	TRUE	ChemDiv1	600	A	00600:O18	O18	A	2 uL	COc1ccccc1C1=NN(C(=O)CCC(=O)O)C(C1)c1ccccc1	C20H20N2O4	1392	352.384		14.1891
44632	1	E19	TRUE	ChemBridge3	1579	L	01579:N12	N12	L	2 uL	ON/C=C1/C(=Nc2ccccc\12)OC	C10H10N2O2	1392	190.199		26.3
44632	2	E19	TRUE	ChemDiv1	609	A	00609:P18	P18	A	2 uL	COc1ccc(cc1OC)C1=NN(C(C1)c1ccc(OC)c(OC)c1)S(=O)(=O)c1ccccc1	C25H26N2O6S	1392	482.549		10.3616
44632	1	E20	TRUE	ChemBridge3	1587	L	01587:N18	N18	L	2 uL	C=CC(=O)Nc1ccc(Br)cc1	C9H8BrNO	1392	226.07		22.1
44632	2	E20	TRUE	ChemDiv1	619	A	00619:H09	H09	A	2 uL	CCOC(=O)C1=C(CCC)OC(=C(C#N)C1c1ccc(OC)c(OC)c1)N	C20H24N2O5	1392	372.415		13.4259
44632	1	E21	TRUE	ChemBridge3	1600	L	01600:E12	E12	L	2 uL	Cn1c(ccc1C)CNS(=O)(=O)c1ccc(cc1)C(C)(C)C	C17H24N2O2S	1392	320.45		15.6
44632	1	E22	TRUE	ChemDiv4	1609	K	01609:K19	K19	K	2 uL	Nc1cc(ccc1Nc1ccccc1)C(=O)O	C13H12N2O2	1392	228.25		21.9
44632	1	F03	TRUE	Bionet2	1364	S	01364:M10	M10	S	2 uL	C1(CC(c2ccccc2)=O)=C(C)C(c(cccc3)c3C1=O)=O	C19H14O3	1392	290.313		17.2228
44632	2	F03	TRUE	ChemDiv4	1640	K	01640:P21	P21	K	2 uL	CC(C)NC(=O)Cn1cnc2onc(C)c2c1=O	C11H14N4O3	1392	250.26		20
44632	1	F04	TRUE	ChemDiv2	1373	M	01373:N10	N10	M	2 uL	COc1ccc(N)c2nc(C)c(C)nc12	C11H13N3O	1392	203.24		24.6015
44632	2	F04	TRUE	LifeChemicals1	1652	A	01652:M06	M06	A	2 uL	C(c1ccccc1)(=O)N\N=C\c(cc2)ccc2O	C14H12N2O2	1392	240.257		20.8
44632	1	F05	TRUE	ChemDiv2	1383	M	01383:O04	O04	M	2 uL	O=C(CSc1n[nH]cn1)Nc1snc(n1)c1ccccc1	C12H10N6OS2	1392	318.377		15.7047
44632	2	F05	TRUE	Maybridge5	1661	L	01661:M06	M06	L	2 uL	n(oc(c1)C)c1N\C=C(/C#N)\C#N	C8H6N4O	1392	174.159		28.7
44632	2	F06	TRUE	Asinex1	1673	L	01673:C06	C06	L	2 uL	O=C1S/C(=C/c2ccc3OCOc3c2)/C(=O)N1CN1CCCCC1	C17H18N2O4S	1392	346.401		14.4
44632	1	F06	TRUE	Enamine1	1396	M	01396:N04	N04	M	2 uL	OC(=O)\C=C/c1ccc(F)cc1	C9H7FO2	1392	166.149		30.0935
44632	2	F07	TRUE	ChemDiv5	1711	K	01711:P06	P06	K	2 uL	CCCN(CCC)CCNC(=O)C(NS(=O)(=O)c1ccc2NC(=O)CCc2c1)c1ccccc1	C25H34N4O4S	1392	486.627		10.3
44632	1	F07	TRUE	Enamine1	1397	M	01397:P05	P05	M	2 uL	OC(=O)\C=C/c1ccc(I)o1	C7H5IO3	1392	264.017		18.9382
44632	1	F08	TRUE	Enamine1	1403	M	01403:D12	D12	M	2 uL	CCN1C(=O)/C(=N\n2cnnc2)\c2ccccc12	C12H11N5O	1392	241.249		20.7255
44632	2	F08	TRUE	Enamine2	1725	L	01725:P06	P06	L	2 uL	CCN1C(=O)\C(=N\N2C(=S)SCC2=O)/c2ccccc12	C13H11N3O2S2	1392	305.375		16.4
44632	1	F09	TRUE	Enamine1	1410	M	01410:L01	L01	M	2 uL	CSc1nc2ccccc2n1C	C9H10N2S	1392	178.254		28.0499
44632	2	F09	TRUE	Enamine2	1740	L	01740:J22	J22	L	2 uL	O=C(COC(=O)c1sc2sccc2c1Cl)N1CCc2ccccc2C1	C18H14ClNO3S2	1392	391.892		12.8
44632	2	F10	TRUE	Enamine2	1760	L	01760:K11	K11	L	2 uL	CCOc1cc(cc(Cl)c1O)C(=O)O	C9H9ClO4	1392	216.618		23.1
44632	1	F10	TRUE	IFLab1	1416	M	01416:H09	H09	M	2 uL	CN1CCN(CC1)Cc1c(O)cc(C)c2c1oc(=O)c1ccccc21	C20H22N2O3	1392	338.4		14.8
44632	2	F11	TRUE	Enamine2	1775	L	01775:D19	D19	L	2 uL	O=C1C=CC(=O)N1c1ccc2ccccc2c1	C14H9NO2	1392	223.227		22.4
44632	1	F11	TRUE	Maybridge3	1446	L	01446:G09	G09	L	2 uL	OC(=O)Cc1c(C)[nH]c2ccc(cc12)C(C)C	C14H17NO2	1392	231.29		21.6
44632	1	F12	TRUE	ChemDiv3	1478	S	01478:M19	M19	S	2 uL	Nc1c(nc2ccccn12)c1ccccc1	C13H11N3	1392	209.25		23.9
44632	2	F12	TRUE	Enamine2	1787	L	01787:J22	J22	L	2 uL	Brc1cc(Br)cc(c1)C(F)(F)F	C7H3Br2F3	1392	303.902		16.5
44632	1	F13	TRUE	ChemDiv3	1487	S	01487:P19	P19	S	2 uL	O=C1S/C(=C\c2cn(Cc3ccccc3)c3ccccc23)/C(=O)N1CN1CCCCC1	C25H25N3O2S	1392	431.56		11.6
44632	2	F13	TRUE	ChemDiv7	3460	A	03460:D21	D21	A	2 uL	N1(C)C(=O)COc(ccc(c2)c(csc3NC(COc(cc4)ccc4Cl)=O)n3)c12	C20H16ClN3O4S	1392	429.89		11.6
44632	1	F14	TRUE	ChemDiv3	1495	S	01495:M13	M13	S	2 uL	CCSc1nsc2=NC(=O)\C(=C\c3ccc(OC(=O)c4ccco4)c(Cl)c3)/C(=N)n12	C19H13ClN4O4S2	1392	460.92		10.8
44632	2	F14	TRUE	ChemDiv7	3480	A	03480:O22	O22	A	2 uL	n1(CCNC(=O)Nc2ccccc2Br)c3c(nc1c(cc4)ccn4)cccn3	C20H17BrN6O	1392	437.3		11.4
44632	1	F15	TRUE	ChemDiv3	1513	S	01513:C16	C16	S	2 uL	OC(=O)c1ccc2ncccc2c1	C10H7NO2	1392	173.17		28.9
44632	2	F15	TRUE	ChemDiv7	3529	A	03529:P03	P03	A	2 uL	c1(C2CCCN2Cc3cccc(C)c3)cc(on1)CCC	C18H24N2O	1392	284.4		17.6
44632	2	F16	TRUE	ICCB-L MoA	3721	A	03721:M21	M21	A	2 uL	Oc1ccc2c(c1)occ(c2=O)c1ccc(c(c1)O)O	C15H10O5	1392	270.24	7,3',4'-Trihydroxyisoflavone, 98% [485-63-2]	10
44632	1	F16	TRUE	Maybridge4	1524	L	01524:P07	P07	L	2 uL	c1(cc(c2s1)cccc2)NC(=O)NC(CCN3Cc4ccccc4)CC3	C21H23N3OS	1392	365.492		13.7
44632	1	F17	TRUE	ActiMolTimTec1	1534	L	01534:D05	D05	L	2 uL	c(cc(nc1SC)c2n1C(CC)=O)cc2	C11H12N2OS	1392	220.291		22.6973
44632	2	F17	TRUE	ChemDiv1	590	A	00590:O22	O22	A	2 uL	O=C(Nc1cccc(c1)[N+](=O)[O-])C1COc2ccccc2O1	C15H12N2O5	1392	300.266		16.6519
44632	1	F18	TRUE	ActiMolTimTec1	1554	L	01554:C18	C18	L	2 uL	c1(C(O)=O)c(Cl)c(c2s1)ccc(F)c2	C9H4ClFO2S	1392	230.643		21.6785
44632	2	F18	TRUE	ChemDiv1	600	A	00600:O20	O20	A	2 uL	CCOC(=O)c1c(C)n(c2ccccc2)c2ccc(OC(=O)c3c(C)onc3c3ccccc3Cl)cc12	C29H23ClN2O5	1392	514.956		9.70957
44632	1	F19	TRUE	ChemBridge3	1579	L	01579:N17	N17	L	2 uL	CNS(=O)(=O)c1cc(O)c2c(cccc2S(=O)(=O)NC)c1	C12H14N2O5S2	1392	330.38		15.1
44632	2	F19	TRUE	ChemDiv1	609	A	00609:P20	P20	A	2 uL	COc1ccc(cc1OC)C1CC(=NN1C(=O)c1cc(OC)c(OC)c(OC)c1)c1ccc(OC)c(OC)c1	C29H32N2O8	1392	536.573		9.3184
44632	1	F20	TRUE	ChemBridge3	1588	L	01588:P22	P22	L	2 uL	C=CCN1C(=O)CS/C/1=N/c1nccs1	C9H9N3OS2	1392	239.317		20.9
44632	2	F20	TRUE	ChemDiv1	621	A	00621:G13	G13	A	2 uL	N#CC1=C(N)Oc2[nH]nc(c3ccc(OC)c(OC)c3)c2C1c1ccc(cc1)C(F)(F)F	C22H17F3N4O3	1392	442.391		11.3022
44632	1	F21	TRUE	ChemBridge3	1600	L	01600:K18	K18	L	2 uL	O=C1CCCCC1CNc1cccc(c1)C(F)(F)F	C14H16F3NO	1392	271.278		18.4
44632	1	F22	TRUE	ChemDiv4	1609	K	01609:P18	P18	K	2 uL	COc1cc(\C=N/n2c(=S)[nH]nc(C)c2=O)cc(Br)c1O	C12H11BrN4O3S	1392	371.21		13.5
44632	1	G03	TRUE	Bionet2	1364	S	01364:M22	M22	S	2 uL	c1(C(OCC)=O)c(N)[nH]cc1c2ccccc2	C13H14N2O2	1392	230.262		21.7144
44632	2	G03	TRUE	LifeChemicals1	1649	A	01649:G04	G04	A	2 uL	c1(SCC#C)[nH]c(c2n1)cccc2	C10H8N2S	1392	188.249		26.6
44632	1	G04	TRUE	ChemDiv2	1376	M	01376:E08	E08	M	2 uL	Cc1ccc(cc1)Nc1scc(n1)C1CC1	C13H14N2S	1392	230.329		21.7081
44632	2	G04	TRUE	LifeChemicals1	1652	A	01652:N11	N11	A	2 uL	C1(C(=O)OCc2ccco2)=Cc3c(OC1=O)cccc3	C15H10O5	1392	270.237		18.5
44632	1	G05	TRUE	ChemDiv2	1388	M	01388:E16	E16	M	2 uL	O=C(CSC1=NS(=O)(=O)c2ccccc12)Nc1ccccc1	C15H12N2O3S2	1392	332.397		15.0423
44632	2	G05	TRUE	Maybridge5	1662	L	01662:H15	H15	L	2 uL	c1(C(OC)=O)scc(C)c1NNC(=O)C(F)(F)F	C9H9F3N2O3S	1392	282.24		17.7
44632	2	G06	TRUE	Asinex1	1673	L	01673:M06	M06	L	2 uL	OC(=O)C12CC3CC(CC(S)(C3)C2)C1	C11H16O2S	1392	212.309		23.6
44632	1	G06	TRUE	Enamine1	1396	M	01396:N13	N13	M	2 uL	COc1cc2CN(CCc2cc1OC)Cc1ccc(C)o1	C17H21NO3	1392	287.354		17.4001
44632	1	G07	TRUE	Enamine1	1397	M	01397:P11	P11	M	2 uL	O=C(\N=C1/N(Cc2ccccc\12)c1ccccc1)c1ccncc1	C20H15N3O	1392	313.353		15.9564
44632	2	G07	TRUE	Enamine2	1716	L	01716:G21	G21	L	2 uL	O=c1oc2ccccc2n1CN1CCC(=CC1)c1ccccc1	C19H18N2O2	1392	306.358		16.3
44632	1	G08	TRUE	Enamine1	1403	M	01403:O11	O11	M	2 uL	Clc1ccc(O)c(/N=C\c2ccco2)c1	C11H8ClNO2	1392	221.64		22.5591
44632	2	G08	TRUE	Enamine2	1726	L	01726:H16	H16	L	2 uL	N#CCCN/N=C/c1ccc(o1)c1ccc(cc1)SC(F)F	C15H13F2N3OS	1392	321.345		15.6
44632	1	G09	TRUE	Enamine1	1410	M	01410:L02	L02	M	2 uL	N#CC(=C(C)C)n1cnc2ccccc12	C12H11N3	1392	197.236		25.3503
44632	2	G09	TRUE	Enamine2	1741	L	01741:P20	P20	L	2 uL	COc1ccc(Cl)cc1CC(=O)O	C9H9ClO3	1392	200.619		24.9
44632	2	G10	TRUE	Enamine2	1760	L	01760:M22	M22	L	2 uL	COc1ccc(cc1)C(=O)O	C8H8O3	1392	152.147		32.9
44632	1	G10	TRUE	IFLab1	1417	M	01417:M17	M17	M	2 uL	Brc1ccc(s1)C(=O)Nc1scc(n1)c1ccccn1	C13H8BrN3OS2	1392	366.256		13.7
44632	2	G11	TRUE	Enamine2	1775	L	01775:G18	G18	L	2 uL	N#CC(=C1CCCCC1)C(=O)N	C9H12N2O	1392	164.204		30.4
44632	1	G11	TRUE	Maybridge3	1447	L	01447:F10	F10	L	2 uL	Cc1cc(C)cc(c1)N1C(=O)C=CC1=O	C12H11NO2	1392	201.221		24.8
44632	1	G12	TRUE	ChemDiv3	1480	S	01480:K18	K18	S	2 uL	COc1ccc(cc1)C1=NN2COc3ccccc3C2C1	C17H16N2O2	1392	280.33		17.8
44632	2	G12	TRUE	Enamine2	1788	L	01788:J19	J19	L	2 uL	OC(=O)CCn1ccc2ccccc12	C11H11NO2	1392	189.211		26.4
44632	1	G13	TRUE	ChemDiv3	1490	S	01490:O13	O13	S	2 uL	O=C1OCCC1NC(=O)c1ccc(COc2ccc3ccccc3c2)o1	C20H17NO5	1392	351.36		14.2
44632	2	G13	TRUE	ChemDiv7	3464	A	03464:P08	P08	A	2 uL	c12n(C(C=C(c3ccc(cc3)C)N1)c4ccc(cc4)F)nc(NS(C)(=O)=O)n2	C19H18FN5O2S	1392	399.45		12.5
44632	1	G14	TRUE	ChemDiv3	1495	S	01495:O19	O19	S	2 uL	Brc1ccc(o1)/C=C1\CC/C(=C/c2ccc(Br)o2)/C/1=O	C15H10Br2O3	1392	398.05		12.6
44632	2	G14	TRUE	ChemDiv7	3481	A	03481:O22	O22	A	2 uL	N1(c2ccc(cc2)CC(NC)=O)C(=O)c3c(N(CC(=O)Nc(cc4)ccc4C(OC)=O)C1=O)cccc3	C27H24N4O6	1392	500.52		10
44632	1	G15	TRUE	ChemDiv3	1513	S	01513:H03	H03	S	2 uL	OC(=O)\C=C/c1ccc(Cl)cc1	C9H7ClO2	1392	182.61		27.4
44632	2	G15	TRUE	ChemDiv7	3530	A	03530:P07	P07	A	2 uL	c1(sc(c2c1C(OC)=O)CCCC2)NC(=O)N3CCCC3c4cc(on4)CCC	C21H27N3O4S	1392	417.53		12
44632	2	G16	TRUE	ICCB-L MoA	3722	A	03722:A11	A11	A	2 uL	CC(C)NCC(O)C1=CC(=C(O)C=C1)O	C11H17NO3	1392	211.258	Isoproterenol hydrochloride; Isuprel Mistometer Aem 0.25%; 1-(3,4-Dihydroxyphenyl)-2-(isopropylamino)ethanol; Aerotrol; Isopropyl noradrenaline; Isuprel; AEROLONE; isoprenalina; N-Isopropyl-beta-dihydroxyphenyl-beta-hydroxyethylamine; Isuprel Inj 0.2mg/ml; Isoprenaline hydrochloride; ISOPROTERENOL HYDROCHLORIDE; 3,4-Dihydroxy-alpha-[(isopropylamino)methyl]benzyl alcohol; Isuprel Liq Inh 0.5%; l-I…	10
44632	1	G16	TRUE	Maybridge4	1526	L	01526:A20	A20	L	2 uL	N1(CC(=O)c2cccs2)C(=O)N(c3ccccc3)C(c(cc(c4ccccc4)s5)c15)=O	C24H16N2O3S2	1392	444.525		11.2
44632	1	G17	TRUE	ActiMolTimTec1	1534	L	01534:J01	J01	L	2 uL	C(N)(=O)c1ccc(c2c1)cccc2	C11H9NO	1392	171.195		29.2065
44632	2	G17	TRUE	ChemDiv1	591	A	00591:O07	O07	A	2 uL	CCCCSc1nnc2c(OC(Nc3ccccc23)C2CCC(=CC2)C)n1	C21H26N4OS	1392	382.522		13.0711
44632	1	G18	TRUE	ActiMolTimTec1	1554	L	01554:J06	J06	L	2 uL	c1(sc2c(ccc(C)c2)n1)NC(=O)C(F)(F)F	C10H7F3N2OS	1392	260.236		19.2133
44632	2	G18	TRUE	ChemDiv1	600	A	00600:P12	P12	A	2 uL	O=C1N(CCN2CCN(CC2)S(=O)(=O)\C=C\c2ccccc2)C(=O)C2C3C=CC(C3)C12	C23H27N3O4S	1392	441.543		11.3239
44632	1	G19	TRUE	ChemBridge3	1580	L	01580:O08	O08	L	2 uL	N#CC1(CCCCC1)N1CCOCC1	C11H18N2O	1392	194.273		25.7
44632	2	G19	TRUE	ChemDiv1	612	A	00612:C13	C13	A	2 uL	COc1nc(OC)nc(c1)NS(=O)(=O)c1ccc(cc1)Nc1scc(n1)c1sc(NC(=O)C)nc1C	C21H21N7O5S3	1392	547.63		9.13025
44632	1	G20	TRUE	ChemBridge3	1590	L	01590:D12	D12	L	2 uL	O=C(NCc1ccccc1)CSc1nnc[nH]1	C11H12N4OS	1392	248.304		20.1
44632	2	G20	TRUE	ChemDiv1	632	A	00632:P20	P20	A	2 uL	CCOC(=O)C(CC(=O)OCC)C1SCC(=O)N1NC(=O)c1ccc2[nH]c(C)c(C)c2c1	C22H27N3O6S	1392	461.531		10.8335
44632	1	G21	TRUE	ChemBridge3	1601	L	01601:A21	A21	L	2 uL	Cc1cccc(c1)c1noc(n1)c1ccccc1	C15H12N2O	1392	236.269		21.2
44632	1	G22	TRUE	ChemDiv4	1613	M	01613:O13	O13	M	2 uL	COc1ccc2c(c1)c1CCN=C3N(C)CCn2c13	C15H17N3O	1392	291.78		17.1
44632	1	H03	TRUE	Bionet2	1364	S	01364:N09	N09	S	2 uL	c(c1ccc(cc1)Cl)(n[nH]n2)n2	C7H5ClN4	1392	180.594		27.6864
44632	2	H03	TRUE	LifeChemicals1	1649	A	01649:K07	K07	A	2 uL	c1(cccc(cccc2)c12)CC(O)=O	C12H10O2	1392	186.207		26.9
44632	1	H04	TRUE	ChemDiv2	1376	M	01376:F20	F20	M	2 uL	CS(=O)(=O)Nc1cccc2nsnc12	C7H7N3O2S2	1392	229.279		21.8075
44632	2	H04	TRUE	LifeChemicals1	1652	B	01652:J15	J15	B	2 uL	N1(c2cccc(c2)C(O)=O)C(=O)\C(\SC1=S)=C/C=C/c3ccco3	C17H11NO4S2	1392	357.404		14
44632	1	H05	TRUE	Enamine1	1394	M	01394:B16	B16	M	2 uL	CN1C\C(=C/c2ccccn2)\C(=O)/C(=C/c2ccccn2)\C1	C18H17N3O	1392	291.347		17.1617
44632	2	H05	TRUE	Maybridge5	1662	L	01662:J17	J17	L	2 uL	S(c1ccccc1)(=O)(=O)NNc2ccsc2C(OC)=O	C12H12N2O4S2	1392	312.365		16
44632	2	H06	TRUE	Asinex1	1675	L	01675:I20	I20	L	2 uL	CCOC(=O)c1cnc(SCC)nc1O	C9H12N2O3S	1392	228.268		21.9
44632	1	H06	TRUE	Enamine1	1396	M	01396:N21	N21	M	2 uL	Nc1ccccc1NCCc1ccccc1	C14H16N2	1392	212.29		23.5527
44632	1	H07	TRUE	Enamine1	1399	M	01399:D20	D20	M	2 uL	CCOC(=O)c1cnn(c2ccccc2)c1O	C12H12N2O3	1392	232.235		21.5299
44632	2	H07	TRUE	Enamine2	1716	L	01716:O22	O22	L	2 uL	Nc1ccnc(C)c1	C6H8N2	1392	108.141		46.2
44632	1	H08	TRUE	Enamine1	1404	M	01404:N09	N09	M	2 uL	Fc1cccc(F)c1/C=N\c1ccc(cc1)c1[nH]c2ccccc2n1	C20H13F2N3	1392	333.334		15
44632	2	H08	TRUE	Enamine2	1726	L	01726:M12	M12	L	2 uL	CCO/C=C1/C(=O)N(c2ccc(OC)cc2)C(=O)c2ccccc\12	C19H17NO4	1392	323.343		15.5
44632	1	H09	TRUE	Enamine1	1410	M	01410:L04	L04	M	2 uL	OC(=O)c1ccccc1C(=O)c1cccc(C)c1O	C15H12O4	1392	256.253		19.512
44632	2	H09	TRUE	Enamine2	1743	L	01743:P20	P20	L	2 uL	Cc1ccc(cc1)NCc1nc2ccccc2s1	C15H14N2S	1392	254.35		19.7
44632	2	H10	TRUE	Enamine2	1762	L	01762:A12	A12	L	2 uL	CCSc1[nH]c(=O)cc(C)c1C#N	C9H10N2OS	1392	194.254		25.7
44632	1	H10	TRUE	IFLab1	1426	M	01426:N03	N03	M	2 uL	Oc1cccc(c1)c1nc2ccccc2[nH]1	C13H10N2O	1392	210.231		23.8
44632	2	H11	TRUE	Enamine2	1778	L	01778:H11	H11	L	2 uL	Cc1cccc(COc2n[nH]nn2)c1	C9H10N4O	1392	190.202		26.3
44632	1	H11	TRUE	Maybridge3	1447	L	01447:P10	P10	L	2 uL	Clc1ccc2c(nnn2CNc2ccc(cc2)OC(F)(F)F)c1	C14H10ClF3N4O	1392	342.704		14.6
44632	1	H12	TRUE	ChemDiv3	1480	S	01480:O19	O19	S	2 uL	COC(=O)C1=C(C)N(c2ccc(cc2)C(C)C)C(=O)\C/1=C\c1ccco1	C21H21NO4	1392	351.41		14.2
44632	2	H12	TRUE	Enamine2	1788	L	01788:L13	L13	L	2 uL	COc1ccc(cc1)Cc1n[nH]c(=S)o1	C10H10N2O2S	1392	222.264		22.5
44632	1	H13	TRUE	ChemDiv3	1491	S	01491:K06	K06	S	2 uL	C=CCNc1oc(COc2ccccc2F)nc1C#N	C14H12FN3O2	1392	273.27		18.3
44632	2	H13	TRUE	ChemDiv7	3466	A	03466:O21	O21	A	2 uL	c(o1)(N2)c(c(n1)C)C(C3=C2CC(c4ccccc4)CC3=O)c5ccccc5OC	C24H22N2O3	1392	386.45		12.9
44632	1	H14	TRUE	ChemDiv3	1498	S	01498:O07	O07	S	2 uL	CCc1nn2c(O)cc(C)nc2n1	C8H10N4O	1392	178.2		28.1
44632	2	H14	TRUE	ChemDiv7	3483	A	03483:H04	H04	A	2 uL	c1(C(OCC)=O)c(NCCN(CCc(c23)cccc2)C3)nc(c4n1)cccc4	C22H24N4O2	1392	376.46		13.3
44632	1	H15	TRUE	ChemDiv3	1515	S	01515:H05	H05	S	2 uL	COc1ccc(cc1)C1=NNC(=O)c2ccccc2C1	C16H14N2O2	1392	266.3		18.8
44632	2	H15	TRUE	ChemDiv7	3530	A	03530:P14	P14	A	2 uL	c1(NC(=O)CC2C(=O)c3cc(sc3C)C)c2c(nn1c4ccc(cc4)Br)C	C20H18BrN3O2S	1392	444.35		11.3
44632	2	H16	TRUE	ICCB-L MoA	3722	A	03722:K15	K15	A	2 uL	OC1=C2N=CC=CC2=C(C=C1N=NC3=CC4=CC=C(C=C4C=C3)[S](O)(=O)=O)[S](O)(=O)=O	C19H13N3O7S2	1392	459.452	NSC 87877; NSC-87877; Naphthylazoxine S	10
44632	1	H16	TRUE	Maybridge4	1526	L	01526:I07	I07	L	2 uL	n1(C(=O)c(cc2)ccc2n3c(C)ccc3C)ncc(C(OCC)=O)c1N	C19H20N4O3	1392	352.387		14.2
44632	1	H17	TRUE	ActiMolTimTec1	1535	L	01535:E11	E11	L	2 uL	c1(CC(=O)Oc2ccccc2)[nH]c(c3n1)cccc3	C15H12N2O2	1392	252.268		19.8202
44632	2	H17	TRUE	ChemDiv1	591	A	00591:O08	O08	A	2 uL	Brc1ccc(cc1)C1=N\C(=C\Nc2cc(ccc2Cl)[N+](=O)[O-])/C(=O)O1	C16H9BrClN3O4	1392	422.617		11.831
44632	1	H18	TRUE	ActiMolTimTec1	1554	L	01554:O19	O19	L	2 uL	c1(NCC(O)c2ccccc2)sc(c3n1)cccc3	C15H14N2OS	1392	270.349		18.4946
44632	2	H18	TRUE	ChemDiv1	601	A	00601:N06	N06	A	2 uL	OC(COc1ccc(C)cc1C)CN1CCN(CC1)CCn1c(=O)c2cccc3cccc(c1=O)c23	C29H33N3O4	1392	487.59		10.2545
44632	1	H19	TRUE	ChemBridge3	1581	L	01581:L10	L10	L	2 uL	COc1cc(C)nc(NN)n1	C6H10N4O	1392	154.17		32.4
44632	2	H19	TRUE	ChemDiv1	617	A	00617:A19	A19	A	2 uL	CCCCOC(=O)c1ccc(cc1)NCN1C(=O)S/C(=C\c2ccc(O)c(OC)c2)/C1=O	C23H24N2O6S	1392	456.511		10.9526
44632	1	H20	TRUE	ChemBridge3	1590	E	01590:E20	E20	E	2 uL	OC(=O)CCc1ccc(c2ccccc2)n1c1ccccc1O	C19H17NO3	1392	307.343		16.3
44632	2	H20	TRUE	ChemDiv1	638	A	00638:D13	D13	A	2 uL	CCOc1cc(cc([N+](=O)[O-])c1O)C1C(=C(N)Oc2[nH]nc(c3ccccc3)c12)C#N	C21H17N5O5	1392	419.39		11.9221
44632	1	H21	TRUE	ChemBridge3	1601	L	01601:B20	B20	L	2 uL	C=CCn1c(CNC(=O)c2ccc(OC)cc2)nnc1SCc1nc2ccccc2c(=O)[nH]1	C23H22N6O3S	1392	462.524		10.8
44632	1	H22	TRUE	ChemDiv4	1617	K	01617:H05	H05	K	2 uL	Fc1ccccc1/C=N\NC1=NS(=O)(=O)c2ccccc12	C14H10FN3O2S	1392	303.32		16.5
44632	1	I03	TRUE	Bionet2	1365	S	01365:F01	F01	S	2 uL	c1(C(O)=O)cc(c2o1)cccc2OC	C10H8O4	1392	192.168		26.0189
44632	2	I03	TRUE	LifeChemicals1	1649	A	01649:M03	M03	A	2 uL	C(=O)(NCc1ccccc1)\C=C\C(N)=O	C11H12N2O2	1392	204.225		24.5
44632	1	I04	TRUE	ChemDiv2	1376	M	01376:G08	G08	M	2 uL	Clc1ccc(cc1)Nc1scc(n1)C1CC1	C12H11ClN2S	1392	250.747		19.9404
44632	2	I04	TRUE	LifeChemicals1	1653	A	01653:L13	L13	A	2 uL	S(CCc1ccccc1)(=O)(=O)\N=C\c(cc2OC)cc(c2O)OC	C17H19NO5S	1392	349.401		14.3
44632	1	I05	TRUE	Enamine1	1395	M	01395:C03	C03	M	2 uL	Brc1ccc(cc1)C1=C(NC(=O)C)C(=O)c2ccccc2C1=O	C18H12BrNO3	1392	370.197		13.5063
44632	2	I05	TRUE	Maybridge5	1665	L	01665:M11	M11	L	2 uL	C(/C#N)(=C/c1ccco1)\C(=O)C2CC2	C11H9NO2	1392	187.195		26.7
44632	2	I06	TRUE	Asinex1	1677	L	01677:C07	C07	L	2 uL	OC(=O)c1csc(Br)c1Br	C5H2Br2O2S	1392	285.941		17.5
44632	1	I06	TRUE	Enamine1	1396	M	01396:P03	P03	M	2 uL	Oc1ccc(cc1)C1OC(=O)c2cc(ccc2N1)C(F)(F)F	C15H10F3NO3	1392	309.24		16.1687
44632	1	I07	TRUE	Enamine1	1399	M	01399:L22	L22	M	2 uL	OC(=O)CCSc1ccccc1Cl	C9H9ClO2S	1392	216.685		23.075
44632	2	I07	TRUE	Enamine2	1719	L	01719:F05	F05	L	2 uL	OC(=O)c1ccc2ccccc2c1O	C11H8O3	1392	188.179		26.6
44632	1	I08	TRUE	Enamine1	1405	M	01405:J12	J12	M	2 uL	OC(=O)CCC(=O)c1ccc(Br)cc1	C10H9BrO3	1392	257.081		19.4491
44632	2	I08	TRUE	Enamine2	1728	L	01728:D05	D05	L	2 uL	COc1ccc(COC(=O)c2cc(O)c3ccccc3c2O)cc1F	C19H15FO5	1392	342.318		14.6
44632	1	I09	TRUE	Enamine1	1410	M	01410:L05	L05	M	2 uL	ClCCNC(=O)c1ccc2ccccc2n1	C12H11ClN2O	1392	234.682		21.3054
44632	2	I09	TRUE	Enamine2	1745	L	01745:D15	D15	L	2 uL	O=C(NN=C1CCCCCC1)Cn1cnc2ccccc12	C16H20N4O	1392	284.356		17.6
44632	2	I10	TRUE	Enamine2	1762	L	01762:K20	K20	L	2 uL	C/C(=C\C(=O)c1ccc(Cl)cc1)/O	C10H9ClO2	1392	196.63		25.4
44632	1	I10	TRUE	IFLab1	1427	M	01427:C08	C08	M	2 uL	OC(=O)CSc1cccc2cccnc12	C11H9NO2S	1392	219.26		22.8
44632	2	I11	TRUE	Enamine2	1779	L	01779:H06	H06	L	2 uL	O=C1Cc2cc(ccc2N1)S(=O)(=O)NNc1ccc(cn1)C(F)(F)F	C14H11F3N4O3S	1392	372.322		13.4
44632	1	I11	TRUE	Maybridge3	1451	L	01451:D21	D21	L	2 uL	Cc1nc(nc(O)c1C)C(F)(F)F	C7H7F3N2O	1392	192.138		26
44632	1	I12	TRUE	ChemDiv3	1482	S	01482:L18	L18	S	2 uL	c1ccc(cc1)C1=CC(c2cccs2)n2ncnc2N1	C15H12N4S	1392	280.35		17.8
44632	2	I12	TRUE	Enamine2	1790	L	01790:E14	E14	L	2 uL	CCN1CCN(CC1)Cc1cc(Cl)c2cccnc2c1O	C16H20ClN3O	1392	305.803		16.4
44632	1	I13	TRUE	ChemDiv3	1492	K	01492:N21	N21	K	2 uL	Clc1ccc2nc(NC3=NCN(CCN4CCOCC4)CN3)nc(c3ccccc3)c2c1	C23H26ClN7O	1392	451.96		11.1
44632	2	I13	TRUE	ChemDiv7	3468	A	03468:M21	M21	A	2 uL	c1(ccc(CN([H])C)o1)c2ccccc2Cl	C12H12ClNO	1392	258.15		19.4
44632	1	I14	TRUE	ChemDiv3	1500	S	01500:I17	I17	S	2 uL	N#CC1=C2SCN(Cc3ccccc3)CN2C(=O)CC1c1ccccc1	C21H19N3OS	1392	361.47		13.8
44632	2	I14	TRUE	ChemDiv7	3492	A	03492:M13	M13	A	2 uL	c12n(CCC(C1)C(=O)NCc3ccccc3F)c4c(cc(cc4)[H])n2	C19H18FN3O	1392	323.37		15.5
44632	1	I15	TRUE	ChemDiv3	1515	S	01515:H14	H14	S	2 uL	COc1ccc2[nH]c(NCc3ccccc3)nc2c1	C15H15N3O	1392	253.31		19.7
44632	2	I15	TRUE	ChemDiv7	3531	A	03531:P21	P21	A	2 uL	N(c1c(cccc1)NC(CC(C)(C)CC2=O)=C23)(C(C(C)C)=O)C3c4ccccc4OC	C26H30N2O3	1392	418.54		11.9
44632	2	I16	TRUE	ICCB-L MoA	3722	A	03722:K19	K19	A	2 uL	NC(=N)NC1=CC=C(C=C1)C(=O)OC3=CC2=CC=C(C=C2C=C3)C(=N)N	C19H17N5O2	1392	347.371	Nafamostat mesylate; NAFAMOSTAT; Nafamostat; NAFAMOSTAT MESYLATE; FUT-175; Nafamostat mesylate; Nafamstat; Nafamostat Mesylate; Nafamostatum; Futhan; Nafamostat mesilate; Nafamostat Mesilate	10
44632	1	I16	TRUE	Maybridge4	1529	L	01529:O04	O04	L	2 uL	C(O\C=C\C(=O)c1ccc(Cl)cc1)(=O)c2ccc(cc2)Cl	C16H10Cl2O3	1392	321.155		15.6
44632	1	I17	TRUE	ActiMolTimTec1	1536	L	01536:F04	F04	L	2 uL	C(=O)(c1ccc(c(OC)c1)OC)NC(CO)(CO)CO	C13H19NO6	1392	285.293		17.5258
44632	2	I17	TRUE	ChemDiv1	593	A	00593:K07	K07	A	2 uL	Cc1ccc(cc1)N1C(=O)NC(=O)/C(=C\c2cc(Br)c(O)cc2O)\C1=O	C18H13BrN2O5	1392	417.21		11.9844
44632	1	I18	TRUE	ActiMolTimTec1	1554	L	01554:O21	O21	L	2 uL	n1c2c(cc(C#N)c1Nc(ccc3OCC)cc3)cccc2C	C19H17N3O	1392	303.358		16.4822
44632	2	I18	TRUE	ChemDiv1	601	A	00601:N19	N19	A	2 uL	O=C(Nc1cccc(c1)c1nc2ccccc2[nH]1)c1ccc(cc1)S(=O)(=O)N1CC2(C)CC1CC(C)(C)C2	C30H32N4O3S	1392	528.665		9.45779
44632	1	I19	TRUE	ChemBridge3	1582	L	01582:G03	G03	L	2 uL	O=C(\C=C/c1ccc(F)cc1)NC(=S)NN1CCOCC1	C14H16FN3O2S	1392	309.359		16.2
44632	2	I19	TRUE	ChemDiv1	617	A	00617:B21	B21	A	2 uL	O=C(Nn1c(=O)c2cc(cc3cc(cc(c23)c1=O)[N+](=O)[O-])[N+](=O)[O-])c1ccc(cc1)[N+](=O)[O-]	C19H9N5O9	1392	451.303		11.079
44632	1	I20	TRUE	ChemBridge3	1591	L	01591:M05	M05	L	2 uL	COc1ccc2OCN(Cc2c1)c1ccc(C)cc1C	C17H19NO2	1392	269.338		18.6
44632	2	I20	TRUE	ChemDiv1	638	A	00638:E18	E18	A	2 uL	COc1cc(cc(OC)c1OC)c1n[nH]c2OC(=C(C#N)C(c3cc(Cl)c(O)c(OC)c3)c12)N	C23H21ClN4O6	1392	484.889		10.3116
44632	1	I21	TRUE	ChemBridge3	1601	L	01601:C18	C18	L	2 uL	OC(c1ccccc1)C1CN(CCC1(O)c1ccccc1)Cc1ccccc1	C25H27NO2	1392	373.487		13.4
44632	1	I22	TRUE	ChemDiv4	1618	K	01618:I10	I10	K	2 uL	Cc1c(CC(=O)O)c2cc(C)ccc2[nH]1	C12H13NO2	1392	203.24		24.6
44632	1	J03	TRUE	Bionet2	1365	S	01365:G01	G01	S	2 uL	n1c(O)c(C)nnc1c2ccccc2	C10H9N3O	1392	187.198		26.7097
44632	2	J03	TRUE	LifeChemicals1	1649	A	01649:M16	M16	A	2 uL	C(=O)(NCC(NN)=O)c1cccc(cccc2)c12	C13H13N3O2	1392	243.261		20.6
44632	1	J04	TRUE	ChemDiv2	1376	M	01376:I17	I17	M	2 uL	OC(=O)CSc1cn(C)c2ccccc12	C11H11NO2S	1392	221.276		22.5962
44632	2	J04	TRUE	LifeChemicals1	1654	A	01654:C02	C02	A	2 uL	C1(Br)=C(O)c2c(cccc2)NC1=O	C9H6BrNO2	1392	240.053		20.8
44632	1	J05	TRUE	Enamine1	1395	M	01395:C09	C09	M	2 uL	COc1ccc(cc1)c1c/c(=N\O)\c2cc(F)ccc2o1	C16H12FNO3	1392	285.27		17.5273
44632	2	J05	TRUE	Maybridge5	1666	L	01666:D18	D18	L	2 uL	C(C1)(\C(\CCS1)=N\Nc2ccc(cc2Cl)Cl)C(OC)=O	C13H14Cl2N2O2S	1392	333.233		15
44632	2	J06	TRUE	Asinex1	1677	L	01677:G17	G17	L	2 uL	OC(=O)C1C2CCCCC12	C8H12O2	1392	140.18		35.7
44632	1	J06	TRUE	Enamine1	1397	M	01397:A06	A06	M	2 uL	OC(=O)\C=C/c1ccc(o1)c1ccc(Cl)cc1	C13H9ClO3	1392	248.662		20.1076
44632	1	J07	TRUE	Enamine1	1399	M	01399:M07	M07	M	2 uL	CCOc1cccc(OCC)c2c(C)nc(C)c12	C15H19NO2	1392	245.317		20.3818
44632	2	J07	TRUE	Enamine2	1719	L	01719:P13	P13	L	2 uL	COc1ccc(C(=O)N)c(O)c1	C8H9NO3	1392	167.162		29.9
44632	1	J08	TRUE	Enamine1	1406	M	01406:G21	G21	M	2 uL	O/N=C(\O)/c1cc(nn1c1ccccc1)c1ccccc1	C16H13N3O2	1392	279.293		17.9023
44632	2	J08	TRUE	Enamine2	1728	L	01728:O07	O07	L	2 uL	OC(=O)c1sc2cccc(F)c2c1	C9H5FO2S	1392	196.198		25.5
44632	1	J09	TRUE	Enamine1	1410	M	01410:N13	N13	M	2 uL	CCC12CC3CC(Br)(C1)CC(C3)(C2)C(=O)O	C13H19BrO2	1392	287.193		17.4099
44632	2	J09	TRUE	Enamine2	1746	L	01746:D21	D21	L	2 uL	O=C(COc1cc(C)ccc1C)OCn1nnc2ccccc2c1=O	C18H17N3O4	1392	339.345		14.7
44632	2	J10	TRUE	Enamine2	1764	L	01764:J10	J10	L	2 uL	CC(C)c1ccc(cc1)C1C=C(Nc2ncnn12)c1ccccc1	C20H20N4	1392	316.4		15.8
44632	1	J10	TRUE	Maybridge3	1432	L	01432:O20	O20	L	2 uL	N#CC1=C(C)CN(C(=O)C)C1O	C8H10N2O2	1392	166.177		30.1
44632	2	J11	TRUE	Enamine2	1782	L	01782:O20	O20	L	2 uL	Brc1cccc(/C=N\NC(=O)c2ccccc2O)c1	C14H11BrN2O2	1392	319.153		15.7
44632	1	J11	TRUE	Maybridge3	1451	L	01451:E03	E03	L	2 uL	N#Cc1c(N)n(CCCn2cccn2)c(C)c1C	C13H17N5	1392	243.308		20.6
44632	1	J12	TRUE	ChemDiv3	1482	S	01482:N09	N09	S	2 uL	COc1ccccc1C1N=C(CC)C(C)(C)N1O	C14H20N2O2	1392	248.33		20.1
44632	2	J12	TRUE	Microsource1	2092	A	02092:M04	M04	A	2 uL	[C@H]1(O[C@H]([C@@H](N)C[C@H]([C@@H]2O[C@H]3O[C@H](CO)[C@H]([C@H](N)[C@H]3O)O)N)[C@@H]2O)O[C@@H]([C@@H](O)[C@H](O)[C@H]1N)CN.S(O)(O)(=O)=O	C18H39N5O14S	1392	581.592	Bekanamycin sulfate	3.4
44632	1	J13	TRUE	ChemDiv3	1493	S	01493:B06	B06	S	2 uL	CCN(CC)Cn1cnc2c(SC)ncnc12	C11H17N5S	1392	251.36		19.9
44632	2	J13	TRUE	ChemDiv7	3469	A	03469:O21	O21	A	2 uL	n12c(nnc1c(cccn3)c3)sc(c4ccc(c(OC)c4)OC)n2	C16H13N5O2S	1392	339.38		14.7
44632	1	J14	TRUE	ChemDiv3	1501	S	01501:P19	P19	S	2 uL	O=C(CSC1=NS(=O)(=O)c2ccccc12)Nc1cccc(C)c1C	C17H16N2O3S2	1392	360.46		13.9
44632	2	J14	TRUE	ChemDiv7	3493	A	03493:F21	F21	A	2 uL	N1(CCc(cccc2)c12)C(=O)c(cccc3c4noc(C(C5)CC5)n4)c3	C21H19N3O2	1392	345.4		14.5
44632	1	J15	TRUE	ChemDiv3	1516	S	01516:G19	G19	S	2 uL	O=C(NCC1CCN(CC1)Cc1cccc(Cl)c1)Nc1ccc(Cl)cc1	C20H23Cl2N3O	1392	392.33		12.7
44632	2	J15	TRUE	ChemDiv7	3533	A	03533:G17	G17	A	2 uL	S(=O)(=O)(N(CC1)CCO1)c2c(C)ccc(c2)c3nnc(c4ccccc4)o3	C19H19N3O4S	1392	385.44		13
44632	2	J16	TRUE	ICCB-L MoA	3724	A	03724:E15	E15	A	2 uL	ONC(=O)c1ccc(cc1)Cn1c2ccccc2c2c1CCN(C2)C	C20H21N3O2	1392	335.4	Tubastatin A	10
44632	1	J16	TRUE	Maybridge4	1529	L	01529:P14	P14	L	2 uL	c1(OC(=O)NC(C)C)noc(ccc(Cl)c2)c12	C11H11ClN2O3	1392	254.67		19.6
44632	1	J17	TRUE	ActiMolTimTec1	1536	L	01536:K09	K09	L	2 uL	c1(ccco1)C(NCCOc(cc2)ccc2CC)=O	C15H17NO3	1392	259.3		19.2827
44632	2	J17	TRUE	ChemDiv1	597	A	00597:O21	O21	A	2 uL	COc1cc(ccc1OCc1ccc(Cl)cc1)C(=O)Nc1ccc(c(O)c1)c1nc2ccccc2s1	C28H21ClN2O4S	1392	516.995		9.67127
44632	1	J18	TRUE	ActiMolTimTec1	1554	L	01554:P18	P18	L	2 uL	N1(CCCC1C(O)=O)C(=O)c(cccn2)c2	C11H12N2O3	1392	220.225		22.7041
44632	2	J18	TRUE	ChemDiv1	601	A	00601:O12	O12	A	2 uL	Cc1sc2ccc3nc(NC(=O)c4ccc(cc4)S(=O)(=O)N4CCc5ccccc45)sc3c2n1	C24H18N4O3S3	1392	506.62		9.86933
44632	1	J19	TRUE	ChemBridge3	1582	L	01582:G22	G22	L	2 uL	c1ccc(cc1)/N=C1\CCc2ccccc2N\1	C15H14N2	1392	222.285		22.5
44632	2	J19	TRUE	ChemDiv1	617	A	00617:D21	D21	A	2 uL	O=c1n(c2ccc(cc2)S(=O)(=O)N)c(=O)c2ccc([N+](=O)[O-])c3c2c1ccc3[N+](=O)[O-]	C18H10N4O8S	1392	442.359		11.303
44632	1	J20	TRUE	ChemBridge3	1592	L	01592:D03	D03	L	2 uL	Clc1cccc(c1)C1C=C(Nc2ncnn12)c1ccccc1Cl	C17H12Cl2N4	1392	343.21		14.6
44632	2	J20	TRUE	ChemDiv1	645	A	00645:F15	F15	A	2 uL	CCCCCCCn1cc\c(=C\C=C/c2cc[n+](CCCCCCC)c3ccccc23)/c2ccccc12	C35H45N2	1392	493.745		10.1267
44632	1	J21	TRUE	ChemBridge3	1601	L	01601:D18	D18	L	2 uL	N#Cc1ccc(cc1)OC(=O)c1ccccc1OC(=O)C	C16H11NO4	1392	281.263		17.8
44632	1	J22	TRUE	ChemDiv4	1623	K	01623:D21	D21	K	2 uL	Clc1cccc(c1)Cc1nnn[nH]1	C8H7ClN4	1392	194.62		25.7
44632	1	K03	TRUE	Bionet2	1365	S	01365:P12	P12	S	2 uL	n1(c(C)ccc1C)NC(=O)c2ccc(cc2)Cl	C13H13ClN2O	1392	248.708		20.1039
44632	2	K03	TRUE	LifeChemicals1	1649	A	01649:O16	O16	A	2 uL	S(=O)(=O)(N(C)C)c(cc1)ccc1C(=O)NCC(NN)=O	C11H16N4O4S	1392	300.334		16.6
44632	1	K04	TRUE	ChemDiv2	1378	M	01378:B20	B20	M	2 uL	CC(=O)Nc1ccc2NC(C(=O)O)C3CC=CC3c2c1	C15H16N2O3	1392	272.299		18.3622
44632	2	K04	TRUE	LifeChemicals1	1654	A	01654:E18	E18	A	2 uL	C(=O)(Nc(cc1)ccc1CC)\C=C\c2ccco2	C15H15NO2	1392	241.285		20.7
44632	1	K05	TRUE	Enamine1	1395	M	01395:G07	G07	M	2 uL	N#CC(=C(C)c1ccc(Br)cc1)C#N	C11H7BrN2	1392	247.091		20.2355
44632	2	K05	TRUE	Maybridge5	1666	L	01666:G04	G04	L	2 uL	c(N(C)C)(c1)nc(cccc2)c2c1NC(=O)Nc3ccccc3	C18H18N4O	1392	306.362		16.3
44632	2	K06	TRUE	Asinex1	1683	L	01683:E07	E07	L	2 uL	COc1ccc2[nH]c(nc2c1)c1ccc(N)cc1	C14H13N3O	1392	239.273		20.9
44632	1	K06	TRUE	Enamine1	1397	M	01397:B22	B22	M	2 uL	OC(=O)c1[nH]c2ccccc2c1Br	C9H6BrNO2	1392	240.053		20.8287
44632	1	K07	TRUE	Enamine1	1400	M	01400:D06	D06	M	2 uL	Fc1ccc(cc1)\C=C/C(=O)NC(Cc1ccccc1)C(=O)O	C18H16FNO3	1392	313.323		15.958
44632	2	K07	TRUE	Enamine2	1720	L	01720:P20	P20	L	2 uL	O=C(Nc1cccc(c1)C(F)(F)F)CN1CCc2ccccc12	C17H15F3N2O	1392	320.309		15.6
44632	1	K08	TRUE	Enamine1	1406	M	01406:H17	H17	M	2 uL	COc1ccccc1/C=C\C(=O)OCCN1CCCC1=O	C16H19NO4	1392	289.326		17.2815
44632	2	K08	TRUE	Enamine2	1730	L	01730:C04	C04	L	2 uL	CSc1ccc(cc1)C(=O)O	C8H8O2S	1392	168.213		29.7
44632	2	K09	TRUE	Enamine2	1748	L	01748:G15	G15	L	2 uL	Cc1cccc(c1)OC(C)C(=O)OCC(=O)c1cc2ccccc2o1	C20H18O5	1392	338.354		14.8
44632	1	K09	TRUE	IFLab1	1412	M	01412:H20	H20	M	2 uL	O=C1Nc2ccccc2/C\1=N\C1CCS(=O)(=O)C1	C12H12N2O3S	1392	264.3		18.9
44632	2	K10	TRUE	Enamine2	1765	L	01765:E17	E17	L	2 uL	CN(C)/N=C/c1cc(Br)c(O)c(Br)c1	C9H10Br2N2O	1392	321.996		15.5
44632	1	K10	TRUE	Maybridge3	1433	L	01433:B13	B13	L	2 uL	N#CC1=C(N)OC(=C(C#N)C1c1ccco1)c1ccco1	C15H9N3O3	1392	279.25		17.9
44632	2	K11	TRUE	Enamine2	1783	L	01783:A08	A08	L	2 uL	COc1ccc(/C=C\C(=O)O)cc1	C10H10O3	1392	178.185		28.1
44632	1	K11	TRUE	Maybridge3	1451	L	01451:J16	J16	L	2 uL	CSc1nc(O)cc(n1)C(OC)OC	C8H12N2O3S	1392	216.257		23.1
44632	1	K12	TRUE	ChemDiv3	1484	S	01484:E07	E07	S	2 uL	c1ccc(cc1)CSc1nnc2c(n1)OC(\C=C\c1ccco1)Nc1ccccc21	C23H18N4O2S	1392	414.49		12.1
44632	2	K12	TRUE	Enamine2a	3153	L	03153:E03	E03	L	2 uL	O=C(OCn1nnc2ccccc2c1=O)C1CC(=O)N(C1)c1cccc(C)c1C	C21H20N4O4	1392	392.408		12.7418
44632	1	K13	TRUE	ChemDiv3	1493	S	01493:D10	D10	S	2 uL	S=C1NC2(CCCCC2)NN1C(C)(C)C	C11H21N3S	1392	227.37		22
44632	2	K13	TRUE	ChemDiv7	3469	A	03469:O22	O22	A	2 uL	n1(nc(s2)COc(cc3)ccc3Cl)c2nnc1COc(cc4)ccc4F	C17H12ClFN4O2S	1392	390.83		12.8
44632	1	K14	TRUE	ChemDiv3	1502	S	01502:P19	P19	S	2 uL	O=C(CSc1nnc(Cc2cccn2C)n1CCc1ccccc1)Nc1ccc2OCCOc2c1	C26H27N5O3S	1392	489.6		10.2
44632	2	K14	TRUE	ChemDiv7	3494	A	03494:G08	G08	A	2 uL	c1(C2)c(CCN2C(=O)c3ccccc3OC)n(nc1C(=O)NCc4ccccc4)C	C23H24N4O3	1392	404.47		12.4
44632	1	K15	TRUE	ChemDiv3	1516	S	01516:N09	N09	S	2 uL	Clc1ccc(cc1)CN1CNc2n(C1)nc(C)c2c1cccc(Cl)c1	C19H18Cl2N4	1392	373.29		13.4
44632	2	K15	TRUE	ChemDiv7	3533	A	03533:P07	P07	A	2 uL	n1c(c2ccccc2)onc1CN(CC3)CCN3C(=O)c4ccc(cc4)OC	C21H22N4O3	1392	378.43		13.2
44632	2	K16	TRUE	Asinex 3	3852	A	03852:F15	F15	A	2 uL	c1(C(=O)N(C)C)sc2c(cccn2)c1C(CCN3CC(=O)N(CC)CC)C3	C20H28N4O2S	1392	388.527	3-{1-[(diethylcarbamoyl)methyl]pyrrolidin-3-yl}-N,N-dimethylthieno[2,3-b]pyridine-2-carboxamide	10
44632	1	K16	TRUE	Maybridge4	1529	L	01529:P17	P17	L	2 uL	n(c(S)nc(c1Cc2ccccc2)C)c1O	C12H12N2OS	1392	232.301		21.5
44632	1	K17	TRUE	ActiMolTimTec1	1536	L	01536:L04	L04	L	2 uL	C(O)(CCc(ccc1F)cc1)=O	C9H9FO2	1392	168.165		29.7327
44632	2	K17	TRUE	ChemDiv1	597	A	00597:P22	P22	A	2 uL	O=C(N1CCCC1)c1cccc2C3C=CCC3C(Nc12)c1cccc(c1)[N+](=O)[O-]	C23H23N3O3	1392	389.447		12.8387
44632	1	K18	TRUE	ChemBridge3	1577	L	01577:B13	B13	L	2 uL	O=C(Nc1cccc(Br)c1)C1C2C=CC(C2)C1C(=O)O	C15H14BrNO3	1392	336.181		14.9
44632	2	K18	TRUE	ChemDiv1	601	A	00601:O13	O13	A	2 uL	Clc1ccc(cc1)C1C(=C(C)Nc2ncnn12)C(=O)Nc1ccccc1	C19H16ClN5O	1392	365.816		13.6681
44632	1	K19	TRUE	ChemBridge3	1582	E	01582:L13	L13	E	2 uL	Oc1cnn(c(=O)c1Cl)C(C)(C)C	C8H11ClN2O2	1392	202.638		24.7
44632	2	K19	TRUE	ChemDiv1	617	A	00617:E06	E06	A	2 uL	COC(=O)C1=NN(C(=O)c2ccc(Cl)cc2)C(O)(C1)c1ccc(Br)cc1	C18H14BrClN2O4	1392	437.672		11.4241
44632	1	K20	TRUE	ChemBridge3	1595	L	01595:L10	L10	L	2 uL	COc1ccc(cc1)C1N2CCCN2C(C#N)C1C#N	C15H16N4O	1392	268.314		18.6
44632	2	K20	TRUE	ChemDiv1	646	A	00646:J18	J18	A	2 uL	COc1cc2c(cc1OC)CC1(CCCCC1)N=C2C	C17H23NO2	1392	273.37		18.2902
44632	1	K21	TRUE	ChemBridge3	1602	L	01602:N06	N06	L	2 uL	n1nnc(COc2cccc3ccccc23)[nH]1	C12H10N4O	1392	226.234		22.1
44632	1	K22	TRUE	ChemDiv4	1625	K	01625:O22	O22	K	2 uL	OC(=O)c1cnc(NCc2ccccc2)nc1C	C13H13N3O2	1392	243.27		20.6
44632	1	L03	TRUE	Bionet2	1367	S	01367:B06	B06	S	2 uL	c1(ccc(c2c1)CCC2)C(CCC(O)=O)=O	C13H14O3	1392	218.248		22.9097
44632	2	L03	TRUE	LifeChemicals1	1651	A	01651:D20	D20	A	2 uL	c1(sc(c2n1)CCCC2)P(C)(=O)Nc3c(Cl)ccc(Cl)c3	C14H15Cl2N2OPS	1392	361.226		13.8
44632	1	L04	TRUE	ChemDiv2	1381	M	01381:A12	A12	M	2 uL	OCn1nnc2ccccc2c1=O	C8H7N3O2	1392	177.16		28.2231
44632	2	L04	TRUE	LifeChemicals1	1654	A	01654:G02	G02	A	2 uL	C(OC(C)=O)(c1c(cccc1)NC2=O)=C2Br	C11H8BrNO3	1392	282.09		17.7
44632	1	L05	TRUE	Enamine1	1395	M	01395:H03	H03	M	2 uL	Fc1ccc(cc1)\C=N/c1nc2ccccc2s1	C14H9FN2S	1392	256.298		19.5085
44632	2	L05	TRUE	Maybridge5	1666	L	01666:L01	L01	L	2 uL	C(c1ccccc1)(=S)NNc2ccccc2	C13H12N2S	1392	228.313		21.9
44632	2	L06	TRUE	Asinex1	1684	L	01684:O16	O16	L	2 uL	Nc1ccc(cc1)Cc1nc2ccccc2[nH]1	C14H13N3	1392	223.273		22.4
44632	1	L06	TRUE	Enamine1	1397	M	01397:F07	F07	M	2 uL	OC(=O)\C=C/c1ccc(Br)o1	C7H5BrO3	1392	217.017		23.0397
44632	1	L07	TRUE	Enamine1	1400	M	01400:H22	H22	M	2 uL	CCN(CC)Cc1cc(O)c(CN(CC)CC)cc1O	C16H28N2O2	1392	280.406		17.8313
44632	2	L07	TRUE	Enamine2	1721	L	01721:D14	D14	L	2 uL	Cn1cccc1Cc1nnc2CCCCCn12	C13H18N4	1392	230.309		21.7
44632	1	L08	TRUE	Enamine1	1408	M	01408:B20	B20	M	2 uL	Cc1ccc(/C=C\C(=O)O)o1	C8H8O3	1392	152.147		32.863
44632	2	L08	TRUE	Enamine2	1733	L	01733:N05	N05	L	2 uL	N#CCOC(=O)c1ccccc1NC(=O)c1ccccc1	C16H12N2O3	1392	280.278		17.8
44632	2	L09	TRUE	Enamine2	1754	L	01754:L14	L14	L	2 uL	Brc1ccc(OCCOC(=O)c2ccc(Cl)nc2)cc1	C14H11BrClNO3	1392	356.599		14
44632	1	L09	TRUE	IFLab1	1412	M	01412:N16	N16	M	2 uL	OC(=O)C1Cc2nc[nH]c2C(N1)c1ccccc1	C13H13N3O2	1392	243.261		20.6
44632	2	L10	TRUE	Enamine2	1765	L	01765:G17	G17	L	2 uL	CC(\C=N\Nc1nc2ccccc2[nH]1)c1ccccc1	C16H16N4	1392	264.325		18.9
44632	1	L10	TRUE	Maybridge3	1433	L	01433:E13	E13	L	2 uL	CCC12CC3CC(NC(=O)C)(C1)CC(C3)(C2)C(=O)O	C15H23NO3	1392	265.348		18.8
44632	2	L11	TRUE	Enamine2	1783	L	01783:A22	A22	L	2 uL	CCOC(=O)Nc1ccc(Cl)cc1	C9H10ClNO2	1392	199.634		25
44632	1	L11	TRUE	Maybridge3	1452	L	01452:E14	E14	L	2 uL	N#Cc1c(Sc2ccccc2N)nc2ccccc2c1C	C17H13N3S	1392	291.37		17.2
44632	2	L12	TRUE	BiomolICCBL-2012	3402	A	03402:P19	P19	A	2 uL	CC1=COC2=C1C(=O)C(=O)C1=C2C=CC2=C1CCCC2(C)C	C19H18O3	1392	294.3	Tanshinone IIA	17
44632	1	L12	TRUE	ChemDiv3	1485	S	01485:J14	J14	S	2 uL	CCOC(=O)CC1(C)NNC(=S)NN1	C7H14N4O2S	1392	218.28		22.9
44632	1	L13	TRUE	ChemDiv3	1493	S	01493:L17	L17	S	2 uL	Clc1ccc2nc(sc2c1)NP1(=O)COc2ccccc2O1	C14H10ClN2O3PS	1392	352.74		14.2
44632	2	L13	TRUE	ChemDiv7	3471	A	03471:O20	O20	A	2 uL	c12c(sc(C(=O)Nc3ccc(cc3F)F)c1C)N=C(CCCCC4)N4C2=O	C19H17F2N3O2S	1392	389.43		12.8
44632	1	L14	TRUE	ChemDiv3	1503	S	01503:O15	O15	S	2 uL	COC(=O)c1ccc2O/C(=C\c3ccc(C)o3)/C(=O)c2c1	C16H12O5	1392	284.27		17.6
44632	2	L14	TRUE	ChemDiv7	3496	A	03496:P13	P13	A	2 uL	c1(C(O)=O)cc(ccc1NC(=O)c2ccccc2Cl)N(CC3)CCN3CC	C20H22ClN3O3	1392	387.87		12.9
44632	2	L15	TRUE	ChemDiv7	3540	A	03540:P21	P21	A	2 uL	S(=O)(=O)(N(CC1)CCN1C(=O)c2ccoc2)c(scc3c4noc(C(C5)CC5)n4)c3	C19H20N4O5S2	1392	448.52		11.1
44632	1	L15	TRUE	Maybridge4	1521	L	01521:P03	P03	L	2 uL	C(=O)(c1ccccc1F)NC(=O)OCc2ccc(cc2Cl)Cl	C15H10Cl2FNO3	1392	342.149		14.6
44632	2	L16	TRUE	Asinex 3	3852	A	03852:G08	G08	A	2 uL	c1(c2C)c(nc(cc1C(=O)N(CCOC3c4[nH]cc(C)n4)C3)C)on2	C17H19N5O3	1392	341.364	4-{3,6-dimethyl-[1,2]oxazolo[5,4-b]pyridine-4-carbonyl}-2-(4-methyl-1H-imidazol-2-yl)morpholine	10
44632	1	L16	TRUE	Maybridge4	1530	L	01530:A05	A05	L	2 uL	S(=O)(=O)(Nc1cccc(cccn2)c12)NC(=O)Nc3nc(OC)nc(OC)n3	C15H15N7O5S	1392	405.388		12.3
44632	1	L17	TRUE	ActiMolTimTec1	1541	L	01541:P09	P09	L	2 uL	C(=O)(OC(C1)CS1)c2cccc(N)c2	C10H11NO2S	1392	209.265		23.8931
44632	2	L17	TRUE	ChemDiv1	598	A	00598:N02	N02	A	2 uL	CC(C)OC(=O)c1c(NC(=O)c2cc3NC(CC(n3n2)C(F)(F)F)c2cccs2)sc(C)c1C	C22H23F3N4O3S2	1392	512.568		9.7548
44632	1	L18	TRUE	ChemBridge3	1578	L	01578:I13	I13	L	2 uL	CCOC(=O)c1c(O)cc2ccccc2c1O	C13H12O4	1392	232.232		21.5
44632	2	L18	TRUE	ChemDiv1	602	A	00602:F10	F10	A	2 uL	COc1cc(cc(OC)c1OC)c1n[nH]c2OC(=C(C#N)C(c3ccc(O)c(OC)c3)c12)N	C23H22N4O6	1392	450.444		11.1002
44632	1	L19	TRUE	ChemBridge3	1583	L	01583:E19	E19	L	2 uL	CCOC(=O)c1ccc(cc1)\N=C/c1nc2ccccc2n1C	C18H17N3O2	1392	307.346		16.3
44632	2	L19	TRUE	ChemDiv1	617	A	00617:E20	E20	A	2 uL	CCOC(=O)C1=C(OC(=C(C#N)C1c1ccc(C)cc1)N)c1ccccc1	C22H20N2O3	1392	360.406		13.8732
44632	1	L20	TRUE	ChemBridge3	1597	L	01597:L12	L12	L	2 uL	COc1ccc(cc1)C(=O)N1CC(=O)Nc2ccccc12	C16H14N2O3	1392	282.294		17.7
44632	2	L20	TRUE	ChemDiv1	650	A	00650:E01	E01	A	2 uL	COc1cc(ccc1O)C(c1c(C)nn(c2ccccc2)c1O)c1c(C)nn(c2ccccc2)c1O	C28H26N4O4	1392	482.53		10.3621
44632	1	L21	TRUE	ChemBridge3	1603	L	01603:M15	M15	L	2 uL	N#CC(C(=O)CN1CCOCC1)c1ccccc1	C14H16N2O2	1392	244.289		20.5
44632	1	L22	TRUE	ChemDiv4	1627	K	01627:M16	M16	K	2 uL	CCOc1ccc(cc1)CCN1CNc2n(C1)nc(C)c2c1cccc(Cl)c1	C22H25ClN4O	1392	396.92		12.6
44632	1	M03	TRUE	Bionet2	1368	S	01368:J15	J15	S	2 uL	c1(cc(ccc1OCC(F)(F)F)OCC(F)(F)F)C(NO)=O	C11H9F6NO4	1392	333.184		15.0067
44632	2	M03	TRUE	LifeChemicals1	1651	A	01651:L06	L06	A	2 uL	N1(C2=S)C(=NN2CN(CC3)CCO3)N=C(NCC)N=C1NCC	C13H22N8OS	1392	338.432		14.8
44632	1	M04	TRUE	ChemDiv2	1382	M	01382:D14	D14	M	2 uL	O=C(CCC1CC(C)(C)OC1=O)Nc1ccc(cc1)S(=O)(=O)Nc1nccs1	C18H21N3O5S2	1392	423.506		11.8062
44632	2	M04	TRUE	LifeChemicals1	1654	A	01654:G04	G04	A	2 uL	N1(C(C)C)C(=O)C(CC1=O)Nc2cccc(cccc3N)c23	C17H19N3O2	1392	297.352		16.8
44632	1	M05	TRUE	Enamine1	1395	M	01395:P08	P08	M	2 uL	COc1ccc(cc1)NC1(CCCCC1)C(=O)N	C14H20N2O2	1392	248.321		20.1352
44632	2	M05	TRUE	Maybridge5	1667	L	01667:I15	I15	L	2 uL	c1(C(OC)=O)c(O)c(c2s1)cccn2	C9H7NO3S	1392	209.222		23.9
44632	2	M06	TRUE	Asinex1	1689	L	01689:P20	P20	L	2 uL	O=C(N1CCC(CC1)C(=O)O)c1ccc(cc1)c1ccccc1	C19H19NO3	1392	309.359		16.2
44632	1	M06	TRUE	Enamine1	1397	M	01397:H16	H16	M	2 uL	CCO/C=C1\C(=O)N(c2ccccc2)C(=O)c2ccccc/12	C18H15NO3	1392	293.317		17.0464
44632	1	M07	TRUE	Enamine1	1401	M	01401:M13	M13	M	2 uL	OC(=O)Cn1c2ccccc2c2CCCCc12	C14H15NO2	1392	229.274		21.808
44632	2	M07	TRUE	Enamine2	1722	L	01722:D22	D22	L	2 uL	CC(C)CN(CC(C)C)Cn1nc(oc1=S)c1ccc2OCOc2c1	C18H25N3O3S	1392	363.474		13.8
44632	1	M08	TRUE	Enamine1	1409	M	01409:K10	K10	M	2 uL	Cc1c(OCC(=O)O)cccc1C	C10H12O3	1392	180.2		27.7469
44632	2	M08	TRUE	Enamine2	1735	L	01735:E16	E16	L	2 uL	COC(=O)c1c(CC)[nH]c(C(=O)O)c1C	C10H13NO4	1392	211.215		23.7
44632	2	M09	TRUE	Enamine2	1755	L	01755:G20	G20	L	2 uL	O=C(CSC1=Nc2ccccc2C2CC=NN12)NCc1ccco1	C17H16N4O2S	1392	340.4		14.7
44632	1	M09	TRUE	IFLab1	1413	M	01413:J16	J16	M	2 uL	O=C1CS/C(=N/c2ccc(Cl)cc2)/N1	C9H7ClN2OS	1392	226.683		22.1
44632	2	M10	TRUE	Enamine2	1766	L	01766:L20	L20	L	2 uL	O=C(c1ccc2OCCOc2c1)c1oc2ccccc2c1N	C17H13NO4	1392	295.289		16.9
44632	1	M10	TRUE	Maybridge3	1434	L	01434:L14	L14	L	2 uL	COc1ccc2OC(=C(C#N)C(C(C#N)C#N)c2c1)N	C14H10N4O2	1392	266.255		18.8
44632	2	M11	TRUE	Enamine2	1783	L	01783:L17	L17	L	2 uL	CCOC(=O)N1CCN(CC1)C(c1ccccn1)c1cc(Cl)c2cccnc2c1O	C22H23ClN4O3	1392	426.896		11.7
44632	1	M11	TRUE	Maybridge3	1452	L	01452:P01	P01	L	2 uL	CCOC(=O)c1sc(COc2ccccc2OC)nc1C	C15H17NO4S	1392	307.365		16.3
44632	2	M12	TRUE	BiomolICCBL-2012	3403	A	03403:P13	P13	A	2 uL	[H][N+]1([H])CCO[B-]1(C1=CC=CC=C1)C1=CC=CC=C1	C14H16BNO	1392	225.1	2-APB	22.2
44632	1	M12	TRUE	ChemDiv3	1485	S	01485:M10	M10	S	2 uL	CCOC(=O)Cc1nn(c(O)c1)c1nc2ccccc2s1	C14H13N3O3S	1392	303.34		16.5
44632	1	M13	TRUE	ChemDiv3	1493	S	01493:N21	N21	S	2 uL	COc1cc(/C=N\c2ccc(C)cc2)ccc1OC(=O)C	C17H17NO3	1392	283.33		17.6
44632	2	M13	TRUE	ChemDiv7	3472	A	03472:N01	N01	A	2 uL	c1(c(CCc(cn(CC(=O)N2CCC(CC2)Cc3ccccc3)n4)c14)oc5C(=O)N6CCCC6)c5C	C29H34N4O3	1392	486.62		10.3
44632	1	M14	TRUE	ChemDiv3	1504	S	01504:P21	P21	S	2 uL	CC1CCN(CC1)C(=O)Cn1cnc2n(ncc2c1=O)c1ccccc1	C19H21N5O2	1392	351.41		14.2
44632	2	M14	TRUE	ChemDiv7	3502	A	03502:A01	A01	A	2 uL	n1(c(C)ccc1C)c2cccnc2N(CC3)CCC3C(=O)Nc(cc4)ccc4OC	C24H28N4O2	1392	404.52		12.4
44632	2	M15	TRUE	ChemDiv7	3540	A	03540:P22	P22	A	2 uL	n1c(c2ccc(cc2)NS(C)(=O)=O)noc1c3cnccn3	C13H11N5O3S	1392	317.33		15.8
44632	1	M15	TRUE	Maybridge4	1521	L	01521:P07	P07	L	2 uL	C1(SC)=NCCN1CC(=O)c2ccc(cc2)F.Br	C12H14BrFN2OS	1392	333.22		15
44632	2	M16	TRUE	ChemDiv1	588	A	00588:O08	O08	A	2 uL	O=c1c2cccc3c(ccc(c(=O)n1CCOC(=O)C14CC5CC(CC(C5)C4)C1)c23)N1CCOCC1	C29H32N2O5	1392	488.575		10.2338
44632	1	M16	TRUE	Maybridge4	1530	L	01530:G08	G08	L	2 uL	N1C(c(ccc(c2OC3CCCC3)OC)c2)CC(=O)N1	C15H20N2O3	1392	276.331		18.1
44632	1	M17	TRUE	ActiMolTimTec1	1543	L	01543:J19	J19	L	2 uL	c12c(ncnc1SCC(O)c3ccc(cc3)Cl)[nH]cn2	C13H11ClN4OS	1392	306.771		16.2988
44632	2	M17	TRUE	ChemDiv1	598	A	00598:O03	O03	A	2 uL	CCCCCOc1ccc(cc1)C1Oc2ccccc2C2CC(=NN12)c1ccc(C)cc1	C28H30N2O2	1392	426.55		11.722
44632	1	M18	TRUE	ChemBridge3	1578	L	01578:K08	K08	L	2 uL	CNC(=O)Nc1cccc(c1)C(F)(F)F	C9H9F3N2O	1392	218.176		22.9
44632	2	M18	TRUE	ChemDiv1	602	A	00602:N04	N04	A	2 uL	CCC(=O)N1c2ccccc2NC2=C(C(=O)CC(C2)c2cccc(c2)[N+](=O)[O-])C1c1ccc(OC)c(OC)c1	C30H29N3O6	1392	527.568		9.47745
44632	1	M19	TRUE	ChemBridge3	1583	L	01583:G07	G07	L	2 uL	COc1cc(/C=N\CC/N=C/c2ccc(O)c(OC)c2)ccc1O	C18H20N2O4	1392	328.362		15.2
44632	2	M19	TRUE	ChemDiv1	617	A	00617:I16	I16	A	2 uL	C=CCOc1ccc(cc1)C1C(=C(C)OC(=C1C#N)N)C(=O)OCC	C19H20N2O4	1392	340.373		14.6898
44632	1	M20	TRUE	ChemBridge3	1598	L	01598:H09	H09	L	2 uL	O=C(Nc1ccc2c(c1)Cc1ccccc21)C(C)N	C16H16N2O	1392	252.311		19.8
44632	2	M20	TRUE	ChemDiv1	657	A	00657:E06	E06	A	2 uL	N#CC1(C#N)[C@H]2C=Cc3cc(Cl)ccc3N2[C@H](C(=O)c2ccccc2)[C@H]1c1ccccc1I	C27H17ClIN3O	1392	561.801		8.89995
44632	1	M21	TRUE	ChemBridge3	1604	L	01604:G16	G16	L	2 uL	C=CCNC(=O)CC1Nc2ccccc2NC1=O	C13H15N3O2	1392	245.277		20.4
44632	1	M22	TRUE	ChemDiv4	1628	K	01628:F06	F06	K	2 uL	O=C(NCCC1=CCCCC1)c1c(O)nc2ccccn2c1=O	C17H19N3O3	1392	313.36		16
44632	1	N03	TRUE	Bionet2	1368	S	01368:M10	M10	S	2 uL	C(O)(=O)\C=C\c(ccc(c12)CCC1)c2	C12H12O2	1392	188.222		26.5644
44632	2	N03	TRUE	LifeChemicals1	1651	A	01651:L16	L16	A	2 uL	c1(ccc(I)o1)C(O)=O	C5H3IO3	1392	237.98		21
44632	1	N04	TRUE	ChemDiv2	1382	M	01382:F21	F21	M	2 uL	CCc1ccc2NC(c3ccc(cc3)C(=O)O)C3CC=CC3c2c1	C21H21NO2	1392	319.397		15.6545
44632	2	N04	TRUE	LifeChemicals1	1654	A	01654:G22	G22	A	2 uL	N1\C(\CSC1=O)=N/c(cc2)ccc2F	C9H7FN2OS	1392	210.228		23.8
44632	1	N05	TRUE	Enamine1	1396	M	01396:B08	B08	M	2 uL	COc1ccc2CC(=O)N(C)C(=O)c2c1	C11H11NO3	1392	205.21		24.3653
44632	2	N05	TRUE	Maybridge5	1667	L	01667:N13	N13	L	2 uL	N1(CCC)CN(CSC1=S)CCC	C9H18N2S2	1392	218.383		22.9
44632	2	N06	TRUE	Asinex1	1692	L	01692:H15	H15	L	2 uL	Nc1ccc(cc1)CNc1[nH]ncn1	C9H11N5	1392	189.217		26.4
44632	1	N06	TRUE	Enamine1	1397	M	01397:I19	I19	M	2 uL	N#CC1(CCCCC1)N1CCCCC1	C12H20N2	1392	192.301		26.0009
44632	1	N07	TRUE	Enamine1	1401	M	01401:M20	M20	M	2 uL	Brc1ccc(/N=C\c2ccc3ncccc3c2)c(F)c1	C16H10BrFN2	1392	329.166		15.1899
44632	2	N07	TRUE	Enamine2	1723	L	01723:J14	J14	L	2 uL	N#CC1=C(N)Oc2n[nH]c(C)c2C1Cc1ccccc1	C15H14N4O	1392	266.298		18.8
44632	1	N08	TRUE	Enamine1	1410	M	01410:C16	C16	M	2 uL	O=C1C=CC(=O)N1c1cccc2ccccc12	C14H9NO2	1392	223.227		22.3987
44632	2	N08	TRUE	Enamine2	1737	L	01737:K20	K20	L	2 uL	OC(=O)/C=C\Sc1ccccc1	C9H8O2S	1392	180.224		27.7
44632	2	N09	TRUE	Enamine2	1756	L	01756:J19	J19	L	2 uL	COc1cc(/C=C\C(=O)O)cc(Cl)c1O	C10H9ClO4	1392	228.629		21.9
44632	1	N09	TRUE	IFLab1	1414	M	01414:I12	I12	M	2 uL	N#CC1c2ccccc2C=CN1S(=O)(=O)c1ccc(C)cc1	C17H14N2O2S	1392	310.37		16.1
44632	2	N10	TRUE	Enamine2	1768	L	01768:L21	L21	L	2 uL	Oc1ncnc2ccccc12	C8H6N2O	1392	146.146		34.2
44632	1	N10	TRUE	Maybridge3	1438	L	01438:E22	E22	L	2 uL	O=C(Nc1ccc2[nH]ccc2c1)c1cccs1	C13H10N2OS	1392	242.296		20.6
44632	2	N11	TRUE	Enamine2	1783	L	01783:L20	L20	L	2 uL	ONC(=O)c1cc2c(C)nn(c3ccc(F)cc3)c2s1	C13H10FN3O2S	1392	291.301		17.2
44632	1	N11	TRUE	IFLab2	1459	A	01459:M17	M17	A	2 uL	C(=O)(Oc1cccc(ccc(C)n2)c12)c3ccccc3F	C17H12FNO2	1392	281.281		17.8
44632	1	N12	TRUE	ChemDiv3	1485	S	01485:O14	O14	S	2 uL	OC(=O)COc1ccccc1C=C1C(=O)c2ccccc2C1=O	C18H12O5	1392	308.29		16.2
44632	2	N12	TRUE	ChemDiv7	3428	A	03428:H18	H18	A	2 uL	c1(c2c([nH]c1)cccc2)C(=O)CN3CCCCC3	C15H18N2O	1392	242.32		20.6
44632	1	N13	TRUE	ChemDiv3	1494	S	01494:J19	J19	S	2 uL	O=C(Nc1ccc(cc1)C(C)C)NC1(Oc2ccccc2O1)C(F)(F)F	C18H17F3N2O3	1392	366.34		13.6
44632	2	N13	TRUE	ChemDiv7	3473	A	03473:O22	O22	A	2 uL	c(c(ccc(c12)OCO1)c2)(o3)cc(n3)COCC(=O)NCC4CCCO4	C18H20N2O6	1392	360.37		13.9
44632	1	N14	TRUE	ChemDiv3	1505	S	01505:B19	B19	S	2 uL	CNC(=O)Nc1ccc2snnc2c1	C8H8N4OS	1392	208.24		24
44632	2	N14	TRUE	ChemDiv7	3505	A	03505:O08	O08	A	2 uL	N1(c2ccccc2OC)C(=O)C(N=C1N3CCC(CC3)C(N)=O)Cc4ccccc4	C23H26N4O3	1392	406.49		12.3
44632	2	N15	TRUE	ChemDiv7	3541	A	03541:H22	H22	A	2 uL	c1(ncc(cn1)c2cccc(C)c2)N(CC3)CCC3C(=O)N(C)C4CCCCC4	C24H32N4O	1392	392.55		12.7
44632	1	N15	TRUE	Maybridge4	1523	L	01523:K22	K22	L	2 uL	N1c2c(OC1c3ccc(cc3)OC)cccc2	C14H13NO2	1392	227.259		22
44632	2	N16	TRUE	ChemDiv1	588	A	00588:O21	O21	A	2 uL	CC(C)CCn1c(SCC(=O)N)nc2c1c(=O)[nH]c(=O)n2C	C13H19N5O3S	1392	325.387		15.3663
44632	1	N16	TRUE	Maybridge4	1530	L	01530:L08	L08	L	2 uL	C1(=Cc2c(cccc2)C1)N(CCN3c(cccc4C(F)(F)F)c4)CC3	C20H19F3N2	1392	344.373		14.5
44632	1	N17	TRUE	ActiMolTimTec1	1545	L	01545:L21	L21	L	2 uL	o(c(COc1ccccc1Cl)nn2)c2S	C9H7ClN2O2S	1392	242.682		20.6031
44632	2	N17	TRUE	ChemDiv1	598	A	00598:O04	O04	A	2 uL	CCOC(=O)c1c(NC(=O)c2ccc(Cl)cc2)sc(C(=O)Nc2cc(ccc2Cl)C(F)(F)F)c1C	C23H17Cl2F3N2O4S	1392	545.358		9.16829
44632	1	N18	TRUE	ChemBridge3	1578	L	01578:O21	O21	L	2 uL	CN(C)\C=C\C=C1/CC\C(=C\C=C/N(C)C)\C\1=O	C15H22N2O	1392	246.348		20.3
44632	2	N18	TRUE	ChemDiv1	602	A	00602:P10	P10	A	2 uL	COc1ccc(c(OC)c1)C1C(=C(N)Oc2[nH]nc(c3cc(OC)c(OC)c(OC)c3)c12)C#N	C24H24N4O6	1392	464.471		10.7649
44632	1	N19	TRUE	ChemBridge3	1583	L	01583:M12	M12	L	2 uL	COc1cnn(C2CCCCC2)c(=O)c1O	C11H16N2O3	1392	224.256		22.3
44632	2	N19	TRUE	ChemDiv1	617	A	00617:O17	O17	A	2 uL	CCOC(=O)C1=C(CCl)OC(=C(C#N)C1c1cccc(F)c1)N	C16H14ClFN2O3	1392	336.745		14.848
44632	1	N20	TRUE	ChemBridge3	1598	L	01598:J13	J13	L	2 uL	NCCC(C(C)C)c1ccc(OC)cc1	C13H21NO	1392	207.312		24.1
44632	2	N20	TRUE	ChemDiv1	664	A	00664:M10	M10	A	2 uL	Nc1nc2nonc2n2nnnc12	C4H2N8O	1392	178.112		28.0722
44632	1	N21	TRUE	ChemBridge3	1605	L	01605:P01	P01	L	2 uL	COc1ccc(NC(=O)N2CCN(CC2)C2CCCCC2)c(OC)c1	C19H29N3O3	1392	347.452		14.4
44632	1	N22	TRUE	ChemDiv4	1632	K	01632:I05	I05	K	2 uL	O=C(NCc1ccccc1)c1nc(ncc1Cl)S(=O)(=O)C	C13H12ClN3O3S	1392	325.78		15.3
